# Supplementary material for: CRISPR dynamics during the interaction between bacteria and phage in the first year of life
Source: Microb Genom. 2023 Jul 4;9(7):mgen001053. doi: 10.1099/mgen.0.001053 (PMC10438810; doi:10.1099/mgen.0.001053)
Supplement: Supplementary material 2 [file mgen-9-1053-s002.xlsx]

## Sheet: Sheet1
This excel contains eight sheets, A1 metadata, A2 assembly_quality, A4 CRISPR information, A6 relative abundance, A7 number of cCRISRPs, A8 CRISPR arrays, A10 NCBI results, A11 EarlyVir results A1 metadata: metadata of all samples. A2 assembly quality: assembly quality that assemble reads into contigs using MegaHit. A4 CRISPR information: CRISPR information including the sample ID, containing con…

## Sheet: A1_metadata
STUDY ID	BABY ID	GENDER	Delivery mode	feeding practice first week	feeding practice 4M	Any breastfeeding 12 M
1	1	boy	vaginal	exclusively breastfeeding	mixed feeding	no breastfeeding
100	7	girl	vaginal	exclusively breastfeeding	exclusively formula feeding	no breastfeeding
85	9	boy	vaginal	exclusively breastfeeding	exclusively formula feeding	no breastfeeding
1	10	boy	vaginal	mixed feeding	exclusively breastfeeding	no breastfeeding
10	12	girl	vaginal	exclusively breastfeeding	exclusively breastfeeding	no breastfeeding
19	42	boy	vaginal	exclusively breastfeeding	exclusively breastfeeding	any breastfeeding
2	45	boy	vaginal	exclusively breastfeeding	exclusively breastfeeding	any breastfeeding
3	53	boy	vaginal	exclusively breastfeeding	mixed feeding	no breastfeeding
27	70	boy	vaginal	exclusively breastfeeding	mixed feeding	no breastfeeding
76	78	boy	vaginal	exclusively breastfeeding	exclusively breastfeeding	no breastfeeding
4	82	girl	vaginal	mixed feeding	exclusively formula feeding	no breastfeeding
9	103	girl	section	exclusively breastfeeding	mixed feeding	no breastfeeding
30	105	boy	vaginal	exclusively breastfeeding	exclusively breastfeeding	no breastfeeding
31	128	boy	vaginal	exclusively breastfeeding	exclusively breastfeeding	no breastfeeding
32	133	boy	vaginal	exclusively breastfeeding	exclusively breastfeeding	no breastfeeding
5	137	boy	vaginal	exclusively breastfeeding	exclusively breastfeeding	no breastfeeding
11	150	girl	vaginal	mixed feeding	exclusively breastfeeding	no breastfeeding
78	157	girl	vaginal	Formula feeding	exclusively breastfeeding	any breastfeeding
12	172	boy	vaginal	exclusively breastfeeding	exclusively breastfeeding	no breastfeeding
33	179	girl	vaginal	mixed feeding	mixed feeding	no breastfeeding
86	180	girl	vaginal	exclusively breastfeeding	exclusively breastfeeding	no breastfeeding
34	181	girl	vaginal	exclusively breastfeeding	exclusively breastfeeding	no breastfeeding
35	184	girl	vaginal	exclusively breastfeeding	exclusively breastfeeding	no breastfeeding
36	195	boy	vaginal	exclusively breastfeeding	mixed feeding	no breastfeeding
37	201	girl	vaginal	exclusively breastfeeding	exclusively breastfeeding	any breastfeeding
79	203	girl	vaginal	mixed feeding	mixed feeding	no breastfeeding
38	224	boy	vaginal	exclusively breastfeeding	mixed feeding	no breastfeeding
39	229	boy	vaginal	exclusively breastfeeding	exclusively breastfeeding	no breastfeeding
40	238	boy	vaginal	mixed feeding	exclusively breastfeeding	no breastfeeding
80	240	girl	vaginal	exclusively breastfeeding	exclusively breastfeeding	any breastfeeding
42	244	boy	vaginal	exclusively breastfeeding	exclusively formula feeding	no breastfeeding
43	256	boy	vaginal	exclusively breastfeeding	exclusively breastfeeding	any breastfeeding
44	258	boy	vaginal	exclusively breastfeeding	exclusively breastfeeding	no breastfeeding
14	263	boy	vaginal	exclusively breastfeeding	exclusively breastfeeding	no breastfeeding
45	265	girl	vaginal	exclusively breastfeeding	exclusively breastfeeding	no breastfeeding
46	268	boy	vaginal	exclusively breastfeeding	exclusively breastfeeding	no breastfeeding
88	275	boy	vaginal	exclusively breastfeeding	exclusively breastfeeding	no breastfeeding
48	276	boy	vaginal	exclusively breastfeeding	exclusively breastfeeding	no breastfeeding
49	281	girl	vaginal	mixed feeding	exclusively breastfeeding	no breastfeeding
16	282	girl	vaginal	exclusively breastfeeding	exclusively breastfeeding	no breastfeeding
6	332	girl	vaginal	exclusively breastfeeding	exclusively breastfeeding	no breastfeeding
50	335	girl	vaginal	mixed feeding	exclusively breastfeeding	any breastfeeding
51	338	girl	vaginal	exclusively breastfeeding	exclusively breastfeeding	no breastfeeding
52	341	boy	vaginal	exclusively breastfeeding	exclusively breastfeeding	no breastfeeding
53	343	girl	vaginal	mixed feeding	exclusively breastfeeding	no breastfeeding
81	345	girl	vaginal	mixed feeding	exclusively formula feeding	no breastfeeding
18	350	boy	vaginal	exclusively breastfeeding	exclusively breastfeeding	no breastfeeding
55	377	girl	vaginal	exclusively breastfeeding	exclusively breastfeeding	any breastfeeding
90	385	girl	vaginal	exclusively breastfeeding	exclusively breastfeeding	no breastfeeding
91	387	girl	vaginal	exclusively breastfeeding	mixed feeding	no breastfeeding
58	397	girl	vaginal	exclusively breastfeeding	exclusively breastfeeding	no breastfeeding
59	503	boy	vaginal	mixed feeding	exclusively formula feeding	no breastfeeding
92	504	boy	section	mixed feeding	exclusively formula feeding	no breastfeeding
60	507	boy	section	exclusively breastfeeding	mixed feeding	no breastfeeding
82	511	girl	vaginal	exclusively breastfeeding	mixed feeding	no breastfeeding
61	521	girl	vaginal	mixed feeding	exclusively breastfeeding	no breastfeeding
94	527	girl	vaginal	exclusively breastfeeding	exclusively breastfeeding	no breastfeeding
63	532	boy	section	mixed feeding	exclusively formula feeding	no breastfeeding
95	536	boy	vaginal	exclusively breastfeeding	exclusively breastfeeding	no breastfeeding
65	546	boy	section	mixed feeding	exclusively formula feeding	no breastfeeding
7	549	girl	vaginal	exclusively breastfeeding	exclusively breastfeeding	no breastfeeding
66	560	girl	section	mixed feeding	exclusively breastfeeding	any breastfeeding
67	565	boy	vaginal	exclusively breastfeeding	exclusively breastfeeding	no breastfeeding
68	567	girl	vaginal	mixed feeding	exclusively breastfeeding	any breastfeeding
69	570	girl	vaginal	exclusively breastfeeding	mixed feeding	no breastfeeding
20	572	girl	vaginal	exclusively breastfeeding	exclusively breastfeeding	no breastfeeding
83	577	girl	section	mixed feeding	mixed feeding	no breastfeeding
8	582	girl	vaginal	mixed feeding	exclusively breastfeeding	no breastfeeding
96	585	boy	section	exclusively breastfeeding	exclusively breastfeeding	no breastfeeding
21	587	boy	vaginal	exclusively breastfeeding	exclusively breastfeeding	no breastfeeding
22	589	boy	vaginal	exclusively breastfeeding	exclusively breastfeeding	any breastfeeding
70	590	girl	vaginal	mixed feeding	exclusively breastfeeding	no breastfeeding
71	591	boy	vaginal	exclusively breastfeeding	exclusively breastfeeding	no breastfeeding
24	599	boy	vaginal	exclusively breastfeeding	exclusively breastfeeding	no breastfeeding
25	608	girl	section	exclusively breastfeeding	exclusively breastfeeding	any breastfeeding
72	615	girl	section	exclusively breastfeeding	exclusively breastfeeding	any breastfeeding
84	622	girl	vaginal	exclusively breastfeeding	mixed feeding	no breastfeeding
73	624	girl	vaginal	exclusively breastfeeding	exclusively breastfeeding	no breastfeeding
74	626	girl	vaginal	exclusively breastfeeding	mixed feeding	no breastfeeding
75	635	boy	vaginal	exclusively breastfeeding	exclusively formula feeding	no breastfeeding
26	637	boy	vaginal	exclusively breastfeeding	exclusively breastfeeding	no breastfeeding
98	640	girl	section	mixed feeding	mixed feeding	no breastfeeding

## Sheet: A2_assembly_quality
babyID	month	num_contigs	total_bp	min	max	average	N50
503	M	82619	219836819	200	354647	2660	9831
133	4M	23248	76218330	200	416167	3278	19720
511	M	97973	233854808	200	407659	2386	6707
53	4M	17777	65356468	200	491093	3676	41309
203	B	4650	17079100	203	450728	3672	80155
511	B	7465	51115927	202	627767	6847	35030
615	4M	23952	48074974	213	487662	2007	7445
511	4M	21322	89412879	200	385127	4193	22904
103	4M	3185	24852011	206	370834	7802	67639
615	12M	46536	106053985	200	548942	2278	7043
238	4M	7900	24723988	200	634437	3129	20780
503	B	5826	22085786	203	438894	3790	33863
338	M	92437	216919673	200	441093	2346	6412
78	12M	45936	124341700	200	304791	2706	10566
181	12M	23953	63983579	200	258931	2671	10334
572	B	12478	39537189	203	667702	3168	41111
546	B	884	7430986	203	369002	8406	80468
377	B	5091	22117299	202	719050	4344	35267
229	4M	10456	31747082	200	359711	3036	16503
1	4M	11130	66439505	200	600953	5969	60878
572	4M	19352	70929564	200	589137	3665	30911
172	4M	8506	53446175	201	493806	6283	43549
622	M	121583	178682564	200	166025	1469	2197
157	B	1204	5888304	230	348485	4890	172590
622	B	5505	15486456	200	160002	2813	8096
179	12M	38702	91745168	200	485539	2370	7052
567	12M	18589	61685555	200	544344	3318	21102
53	M	63626	152601316	200	350188	2398	7738
12	B	7131	28068206	200	273132	3936	28027
180	B	4682	24079182	200	433370	5142	26370
224	M	104757	189742393	200	349838	1811	3474
567	M	32171	104874536	200	660622	3259	26764
157	12M	18448	65173305	200	440875	3532	47569
157	4M	6854	30892826	200	464979	4507	32064
343	4M	6821	30366679	202	657467	4451	24083
128	12M	62155	173569180	200	468740	2792	10440
560	12M	28883	72870528	200	263872	2522	10825
546	M	20543	49539868	200	306925	2411	13053
385	12M	67528	134860828	200	659119	1997	5614
281	4M	28474	74285377	200	551310	2608	10010
338	4M	8218	30847572	204	477905	3753	27498
105	4M	19847	48762953	200	265009	2456	6086
335	4M	11211	49809483	201	335458	4442	11964
240	B	1009	5676827	202	311289	5626	86617
78	M	79464	154312496	200	543934	1941	4968
624	12M	33123	83012764	200	452272	2506	10834
335	12M	12866	50805636	200	493393	3948	18203
626	B	1723	23722905	200	593630	13768	112385
567	B	5241	23839422	201	391812	4548	56896
82	4M	29987	101797880	201	589708	3394	19081
9	4M	18475	40809788	200	435710	2208	6237
45	12M	32971	92830123	200	736230	2815	14190
572	M	62598	143452352	200	584214	2291	6291
507	B	2570	18293132	206	490419	7117	70619
377	M	109429	231816665	200	396052	2118	5024
133	M	137042	246855961	200	329480	1801	3646
128	M	117519	228308704	200	400859	1942	4924
12	M	49210	136140243	200	275386	2766	11598
387	4M	27636	53328620	200	362832	1929	4005
590	B	21211	56753736	200	296137	2675	16342
1	M	69659	167587927	200	359475	2405	7606
589	M	74879	149320128	200	531332	1994	5558
150	M	83544	167581709	200	315996	2005	4570
332	4M	12549	75285702	200	590789	5999	52571
281	B	17236	51429335	200	473671	2983	16394
335	B	7241	32337183	200	487313	4465	33145
195	4M	21204	66882274	200	317783	3154	8526
78	B	8634	24012783	200	361265	2781	14728
591	12M	16251	68422827	200	841528	4210	43150
622	12M	26471	96670077	200	316021	3651	20395
549	B	317	9936245	212	827878	31344	187089
332	M	57124	131285232	200	310805	2298	7860
622	4M	15107	32654300	201	220821	2161	7868
137	12M	24022	79058999	200	452306	3291	31636
172	12M	37869	110998560	200	244817	2931	10154
181	4M	29151	51192516	200	386269	1756	3381
341	B	15898	60985788	201	253895	3836	23909
184	12M	58561	138865767	200	257445	2371	5761
268	B	14447	42751574	200	264509	2959	11615
582	12M	25937	90999834	200	405719	3508	25291
244	12M	51864	129506474	200	243163	2497	8927
268	4M	16025	62609274	201	486242	3906	21415
504	12M	46348	122853799	200	254459	2650	7768
587	B	4189	24579622	202	389998	5867	73541
532	B	4906	15428928	200	393101	3144	8747
229	M	114558	221805198	200	377559	1936	4295
640	M	68145	164100671	200	436401	2408	10080
585	12M	50474	144654388	200	505802	2865	10988
343	B	2147	11224158	215	269163	5227	53304
572	12M	18702	69154150	200	396624	3697	29636
582	B	668	7828961	232	808081	11720	107939
624	M	65606	170491896	200	414791	2598	9396
536	M	93478	182067872	200	206990	1947	4013
256	4M	5140	16876809	206	406825	3283	21635
608	12M	29055	83405804	200	395040	2870	13886
589	12M	37331	120417437	200	374578	3225	20276
268	12M	45941	121475494	200	344756	2644	12153
9	12M	24054	89219626	200	365734	3709	18265
244	B	8862	33598647	201	477287	3791	18969
265	B	9231	33655994	200	745542	3645	37925
179	M	106050	190678368	200	415862	1798	3788
224	B	1709	17940073	205	700046	10497	106042
527	M	41159	112817936	200	402181	2741	11762
229	12M	26111	92198703	200	428356	3531	22287
577	12M	80678	181383937	200	428002	2248	5311
45	M	81669	153044979	200	212354	1873	3972
150	12M	16749	60144142	200	590702	3590	19332
350	4M	10376	33544741	202	431402	3232	24995
504	B	5166	19048021	203	249145	3687	20933
238	B	314	8336817	202	576487	26550	106353
258	M	90811	167605301	200	247401	1845	3420
258	12M	30872	69656638	200	232450	2256	8599
282	4M	8581	34062906	201	296481	3969	21010
521	12M	28715	67525187	200	755594	2351	22984
385	4M	4990	14816506	200	211485	2969	17152
105	B	2015	9376394	201	300376	4653	58931
82	M	73274	189128879	200	617198	2581	9257
507	M	84793	212414028	200	558075	2505	8736
343	12M	17757	58000718	200	802462	3266	21471
70	M	79971	199810693	200	348559	2498	7248
275	4M	1901	11135685	201	373616	5857	50017
521	4M	11987	50676908	202	547805	4227	31442
70	B	1815	24048256	203	525366	13249	85973
45	B	4138	15778174	200	378352	3812	67189
589	B	6203	24171004	200	460696	3896	13385
536	4M	17922	49272201	200	404758	2749	19196
577	M	105530	185583088	200	347533	1758	3457
567	4M	9965	36721467	200	550412	3685	31665
263	B	9329	41201522	201	406511	4416	25753
12	12M	16452	38160910	200	292590	2319	10801
82	B	7699	33129506	200	303571	4303	21907
180	12M	23978	60729540	201	519435	2532	7825
172	B	9545	59366122	200	343472	6219	31036
341	M	69628	176435341	200	375444	2533	9166
281	12M	36549	97077566	201	350069	2656	10627
203	12M	12159	34260392	201	622411	2817	34400
387	12M	31389	82810435	200	356124	2638	8105
276	12M	37969	121854105	200	381930	3209	14571
397	4M	7099	23221099	200	367341	3271	43730
137	M	92419	193023267	200	447103	2088	5071
172	M	98486	212822431	200	504542	2160	5204
137	4M	12851	44434271	200	631789	3457	36178
10	12M	33594	121244098	200	479939	3609	23051
275	B	11987	30851938	201	339235	2573	10956
240	12M	19094	61741588	200	418719	3233	18490
511	12M	31534	105544757	200	424044	3347	17675
504	4M	12221	37577442	201	329767	3074	14650
387	B	6815	24599336	200	437044	3609	48222
343	M	75855	161198154	200	483560	2125	5377
624	B	10858	28552108	201	158102	2629	6642
265	4M	5481	17170008	203	399342	3132	15563
238	12M	16692	41732691	200	353704	2500	17277
397	12M	25485	71369005	200	465599	2800	15429
150	B	380	8693620	200	606911	22877	89378
7	4M	9784	24054982	204	308015	2458	22382
45	4M	5697	35048033	201	580373	6152	37140
42	12M	35089	108280192	200	381971	3085	12818
577	B	1369	11632394	212	436277	8497	89772
565	M	87020	153300175	200	309330	1761	3406
201	B	12538	44106702	200	424199	3517	29958
585	B	9527	20502772	200	461506	2152	4985
70	4M	18608	62434689	200	368578	3355	10005
341	12M	39854	89944032	200	465605	2256	5953
1	B	6372	46562580	202	516879	7307	49102
599	4M	6947	16705161	200	185756	2404	11110
585	4M	17237	25298726	203	234672	1467	2212
12	4M	10725	39199340	200	407894	3654	14032
179	4M	14837	80202912	204	459591	5405	37659
10	M	60088	174576863	200	570635	2905	10034
560	M	81882	171526011	200	320924	2094	5531
590	4M	21054	97080069	200	371015	4611	25089
181	B	3630	20057248	204	473389	5525	53588
265	12M	25361	73281236	200	442141	2889	10274
9	B	164	5099638	216	390214	31095	198813
590	12M	22980	82239389	200	412390	3578	28329
590	M	60732	140528523	200	323315	2313	6893
263	4M	21122	68531367	200	395098	3244	14137
244	4M	28951	72964077	200	249060	2520	9697
282	B	6782	30740570	201	237947	4532	41917
626	12M	30473	81774162	200	678724	2683	11620
224	4M	9277	38770818	200	273278	4179	34306
624	4M	3158	20872711	201	404227	6609	62320
503	12M	45953	132037396	200	418197	2873	11652
240	4M	3951	30052888	202	308211	7606	62600
128	4M	14138	65175517	200	528078	4609	36797
591	M	73996	150253656	200	329272	2030	4742
635	12M	31062	98960357	200	493593	3185	22874
70	12M	50111	127802743	200	368440	2550	6853
565	4M	11446	47219133	200	568984	4125	51994
184	M	64611	149107823	200	354353	2307	6822
582	4M	5426	27985552	200	519919	5157	44408
587	M	112410	239642481	200	233063	2131	5184
387	M	87312	162724979	200	478634	1863	3532
240	M	29171	55826771	200	354605	1913	5014
507	4M	13601	43201066	200	817931	3176	21796
103	12M	40793	87378490	200	346667	2141	6375
377	4M	17785	56560093	200	248276	3180	10159
570	12M	22270	88422588	200	426628	3970	31249
503	4M	23078	80012180	200	403012	3467	13900
275	M	34737	109713659	200	452212	3158	23862
587	12M	27676	76324993	200	524951	2757	14182
635	M	69808	158794699	200	476372	2274	7315
195	12M	40655	120398072	200	444711	2961	11856
570	B	1817	24048322	203	525366	13235	85973
608	4M	8829	30090704	201	359795	3408	27888
150	4M	8027	31097111	201	648017	3874	12357
181	M	110949	202669383	200	368023	1826	3379
626	4M	13168	60486001	200	535430	4593	26601
350	B	12799	39827846	203	531352	3111	46761
577	4M	7913	56314781	200	435437	7116	40323
10	B	701	10398422	212	559559	14833	242034
268	M	106123	229284202	200	559848	2160	5828
608	M	43891	115764469	200	258477	2637	9742
128	B	3624	26459381	202	314545	7301	53179
229	B	4417	25410153	200	466659	5752	35890
1	12M	29148	83330338	200	434357	2858	17797
532	4M	25035	92634542	200	489308	3700	17574
591	B	11635	38481584	201	516882	3307	24702
589	4M	5638	15767044	210	322517	2796	27176
521	M	76630	210350120	200	293823	2745	8314
7	B	4860	28566123	205	448524	5877	23217
282	12M	23351	78187737	200	401173	3348	15637
256	M	47577	114304098	200	430628	2402	6902
82	12M	42966	127568271	200	433966	2969	14662
546	4M	18299	68756624	200	551304	3757	30576
105	M	119983	211238347	200	344879	1760	3406
565	B	20882	65977195	200	569745	3159	13096
397	M	108298	228570067	200	390940	2110	5491
332	B	10366	51610779	200	293650	4978	27875
203	4M	6934	17163534	204	249150	2475	36959
263	12M	69811	158651311	200	554583	2272	6608
626	M	74549	172886951	200	300076	2319	7566
105	12M	28847	100645247	200	353166	3488	15543
244	M	40056	66758507	200	218493	1666	3085
585	M	82721	163019566	200	307101	1970	4348
504	M	95872	179345601	200	486106	1870	3987
565	12M	27460	88878176	200	510149	3236	30472
385	M	65219	108100166	200	715195	1657	2997
536	12M	28037	99143031	200	408431	3536	15649
582	M	104350	213126298	200	415202	2042	5312
275	12M	15458	60392765	200	524081	3906	34422
527	4M	3300	19674979	202	552688	5962	67989
635	B	8773	22542600	200	506306	2569	14965
133	B	5888	24386643	202	285549	4141	17443
180	4M	6889	32273770	200	519435	4684	47164
195	B	10906	25018855	201	154923	2294	7181
42	4M	14513	76472216	200	717929	5269	43850
133	12M	40975	124333181	200	355891	3034	19562
591	4M	11365	52055551	201	407512	4580	33514
615	M	105384	189704499	200	310776	1800	3970
640	12M	38277	78379789	200	335886	2047	8269
637	B	4036	22011282	200	375114	5453	52337
640	B	2331	8426589	208	349881	3615	72956
637	12M	36329	99506499	200	338999	2739	16187
637	4M	7636	45515163	200	403962	5960	44805
7	12M	22790	99215185	200	424606	4353	19222
635	4M	19503	45326689	201	438367	2324	5610
536	B	21412	33224309	200	334350	1551	2503
103	M	81579	162576122	200	620922	1992	4946
637	M	72767	123389150	200	305466	1695	3020
276	M	75347	184696406	200	440265	2451	7283
78	4M	17876	74760845	201	488531	4182	28298
42	B	4105	17611826	200	873478	4290	112602
608	B	6535	25072059	203	1131036	3836	27937
332	12M	42329	121725123	200	523753	2875	14970
53	B	3698	23827560	202	395206	6443	42609
549	4M	5327	27675525	201	610136	5195	48982
345	B	13504	40365436	200	542273	2989	9601
9	M	74543	183703533	200	395750	2464	7748
397	B	2830	13795815	212	588037	4874	32931
560	4M	10228	27436695	202	439274	2682	54267
53	12M	35227	103021776	200	696189	2924	19720
587	4M	6546	43438261	200	526963	6635	49590
599	12M	38218	107900384	200	452407	2823	13784
258	B	3664	10154868	207	382861	2771	11093
256	B	3131	11741150	201	468454	3749	39621
338	12M	37456	116386433	200	422688	3107	10391
103	B	11720	49656587	200	484665	4236	30146
345	4M	22183	77026595	200	569307	3472	12707
350	12M	25812	102452016	200	413604	3969	22866
345	12M	33567	82992930	200	500199	2472	9541
263	M	124564	254292881	200	389871	2041	4720
599	M	108763	210233520	200	244674	1932	5066
341	4M	14881	55939440	201	539049	3759	15456
201	4M	16902	39218639	201	313745	2320	12612
282	M	107284	235262952	200	240060	2192	5941
224	12M	13897	48550666	200	312908	3493	18004
599	B	6315	19365041	200	252800	3066	13359
615	B	8336	26734086	200	506712	3207	14424
377	12M	26661	74258189	200	648390	2785	13390
532	M	57849	107239878	200	505986	1853	4242
281	M	90427	196282894	200	399068	2170	5909
137	B	3042	21544203	201	469574	7082	42456
549	12M	22831	77496229	200	535695	3394	25786
195	M	77453	148457873	200	428017	1916	4619
570	M	55525	128203932	200	459227	2308	7608
338	B	5207	24472389	200	491677	4699	20088
546	12M	45516	114113627	200	311242	2507	8508
560	B	7979	19144214	200	184819	2399	4850
238	M	66686	123572649	200	259476	1853	3437
350	M	64681	184630082	200	368618	2854	11687
203	M	46567	102270006	200	187640	2196	4884
201	M	106243	186833610	200	256366	1758	3669
184	4M	19878	52821538	202	222041	2657	6110
180	M	130494	227306210	200	273142	1741	3252
335	M	92976	196258930	200	362582	2110	4649
258	4M	3525	23445435	204	393414	6651	46911
179	B	1392	18475277	201	398552	13272	62026
640	4M	19554	79828672	201	495071	4082	15953
42	M	64856	130807833	200	386399	2016	5074
276	B	17073	44908143	200	705513	2630	13714
549	M	95076	193433293	200	534701	2034	4507
256	12M	35047	78378462	200	273887	2236	4948
532	12M	26693	62223850	201	637246	2331	7257
345	M	82215	187345990	200	335837	2278	6768
7	M	68814	147280768	200	467421	2140	5332
521	B	185	5060554	206	397678	27354	203989
157	M	62759	175219337	200	574907	2791	11431
527	B	290	5124969	202	248089	17672	52379
10	4M	5500	32601195	203	474219	5927	38131
201	12M	14610	61647446	200	453544	4219	29049
570	4M	10109	50379930	200	426627	4983	55912
265	M	115337	177498022	200	362018	1538	2481
507	12M	43499	110865293	200	626017	2548	6256
527	12M	32706	85421587	200	397806	2611	12923
385	B	8887	28500443	200	666894	3206	18794
184	B	4727	39415041	201	433515	8338	31330
276	4M	23705	63624204	200	598482	2683	12077

## Sheet: A4_CRISPR_host
babyID	month	contigID	acc	phylum	genus	species
1	B	1_B_k119_3282_flag_0_multi_243_0973_len_339076	CP011073	Bacteroidetes	Bacteroides	fragilis
1	B	1_B_k119_1310_flag_0_multi_71_9874_len_224769	CP008741	Bacteroidetes	Bacteroides	dorei
1	B	1_B_k119_5840_flag_0_multi_47_9836_len_114898	LM996613	Proteobacteria	Escherichia	coli
1	B	1_B_k119_6385_flag_0_multi_45_0000_len_365704	CP012938	Bacteroidetes	Bacteroides	ovatus
1	B	1_B_k119_4133_flag_1_multi_58_9956_len_262012	CP009057	Bacteroidetes	Bacteroides	dorei
1	B	1_B_k119_4919_flag_0_multi_39_7453_len_45294	AP012330	Actinobacteria	Bifidobacterium	pseudocatenulatum
1	B	1_B_k119_2934_flag_0_multi_37_9688_len_60611	AP012330	Actinobacteria	Bifidobacterium	pseudocatenulatum
1	B	1_B_k119_2934_flag_0_multi_37_9688_len_60611	AP012330	Actinobacteria	Bifidobacterium	pseudocatenulatum
1	B	1_B_k119_2126_flag_1_multi_10_0000_len_9520	CP023005	Actinobacteria	Bifidobacterium	adolescentis
1	4M	1_4M_k119_9178_flag_1_multi_210_0939_len_62692	AP012330	Actinobacteria	Bifidobacterium	pseudocatenulatum
1	4M	1_4M_k119_10399_flag_0_multi_51_9957_len_365740	CP012938	Bacteroidetes	Bacteroides	ovatus
1	4M	1_4M_k119_9178_flag_1_multi_210_0939_len_62692	AP012330	Actinobacteria	Bifidobacterium	pseudocatenulatum
1	4M	1_4M_k119_864_flag_0_multi_224_5384_len_45069	AP012330	Actinobacteria	Bifidobacterium	pseudocatenulatum
1	4M	1_4M_k119_7869_flag_1_multi_10_9937_len_33697	CP022754	Bacteroidetes	Parabacteroides	sp.CT06
1	4M	1_4M_k119_10191_flag_0_multi_71_2108_len_43180	CP026097	Firmicutes	Lactobacillus	paracase
1	4M	1_4M_k119_3153_flag_1_multi_11_0000_len_40163	LR215978	Bacteroidetes	Parabacteroides	distasonis
1	4M	1_4M_k119_7346_flag_0_multi_85_4952_len_374746	FQ312004	Bacteroidetes	Bacteroides	fragilis
1	4M	1_4M_k119_3384_flag_0_multi_80_9810_len_168333	CP011531	Bacteroidetes	Bacteroides	dorei
1	4M	1_4M_k119_7516_flag_0_multi_118_0737_len_267702	CP009057	Bacteroidetes	Bacteroides	dorei
1	12M	1_12M_k119_5050_flag_0_multi_7_9794_len_17598	CP015399	Firmicutes	Lachnoclostridium	sp.YL32
1	12M	1_12M_k119_11465_flag_0_multi_15_3330_len_15427	CP030280	Firmicutes	Blautia	sp.N6H1-15
1	12M	1_12M_k119_24975_flag_0_multi_77_8131_len_114137	FP929054	Firmicutes	Blautia	obeum
1	12M	1_12M_k119_909_flag_1_multi_22_7040_len_111856	CR626927	Bacteroidetes	Bacteroides	fragilis
1	12M	1_12M_k119_18091_flag_1_multi_14_8151_len_18825	AP012330	Actinobacteria	Bifidobacterium	pseudocatenulatum
1	12M	1_12M_k119_16729_flag_1_multi_13_0000_len_154558	CP030768	Proteobacteria	Escherichia	coli
1	12M	1_12M_k119_19277_flag_0_multi_15_9864_len_44293	CP012098	Firmicutes	Anaerostipes	hadrus
1	12M	1_12M_k119_19480_flag_0_multi_27_4769_len_39932	FP929061	Firmicutes	Anaerostipes	hadrus
1	12M	1_12M_k119_23213_flag_0_multi_366_2269_len_395723	CP012938	Bacteroidetes	Bacteroides	ovatus
7	B	7_B_k119_3447_flag_0_multi_46_0171_len_7917	AP009256	Actinobacteria	Bifidobacterium	adolescentis
7	B	7_B_k119_4436_flag_0_multi_242_9279_len_134320	CP008697	Proteobacteria	Escherichia	coli
7	B	7_B_k119_1977_flag_1_multi_52_0000_len_118845	CP000140	Bacteroidetes	Parabacteroides	distasonis
7	B	7_B_k119_2574_flag_0_multi_57_5610_len_37380	CP001361	Actinobacteria	Bifidobacterium	bifidum
7	B	7_B_k119_1962_flag_0_multi_77_7298_len_11881	CP022723	Actinobacteria	Bifidobacterium	bifidum
7	B	7_B_k119_4414_flag_0_multi_27_6479_len_4368	CP013020	Bacteroidetes	Bacteroides	vulgatus
7	4M	7_4M_k119_4283_flag_0_multi_96_7750_len_127608	CP002220	Actinobacteria	Bifidobacterium	bifidum
7	4M	7_4M_k119_2048_flag_0_multi_146_9780_len_132997	CP008697	Proteobacteria	Escherichia	coli
7	4M	7_4M_k119_9781_flag_0_multi_205_9652_len_129818	CP024160	Actinobacteria	Collinsella	aerofaciens
7	12M	7_12M_k119_191_flag_0_multi_13_8390_len_211058	CP000140	Bacteroidetes	Parabacteroides	distasonis
7	12M	7_12M_k119_11179_flag_0_multi_10_9930_len_58876	FP929055	Firmicutes	Blautia	torques
7	12M	7_12M_k119_2612_flag_1_multi_23_3906_len_11479	CP012937	Bacteroidetes	Bacteroides	thetaiotaomicron
7	12M	7_12M_k119_22805_flag_1_multi_7_7870_len_7874	CP001107	Firmicutes	Eubacterium	rectale
7	12M	7_12M_k119_18055_flag_0_multi_148_7897_len_139499	CP013020	Bacteroidetes	Bacteroides	vulgatus
7	12M	7_12M_k119_17392_flag_1_multi_25_1747_len_110301	CP001104	Firmicutes	Eubacterium	eligens
7	12M	7_12M_k119_11574_flag_1_multi_10_0000_len_9715	CP024960	Actinobacteria	Collinsella	aerofaciens
9	B	9_B_k119_123_flag_1_multi_805_8512_len_216488	CP000140	Bacteroidetes	Parabacteroides	distasonis
9	4M	9_4M_k119_8024_flag_0_multi_235_0000_len_19167	CP030781	Proteobacteria	Escherichia	albertii
9	4M	9_4M_k119_8024_flag_0_multi_235_0000_len_19167	CP030781	Proteobacteria	Escherichia	albertii
9	4M	9_4M_k119_13437_flag_1_multi_64_0000_len_95730	AP012331	Actinobacteria	Bifidobacterium	scardovii
9	4M	9_4M_k119_13437_flag_1_multi_64_0000_len_95730	AP012331	Actinobacteria	Bifidobacterium	scardovii
9	4M	9_4M_k119_15187_flag_0_multi_52_6530_len_6114	LT883142	Proteobacteria	Escherichia	coli
9	4M	9_4M_k119_9434_flag_0_multi_120_0276_len_435710	CP000140	Bacteroidetes	Parabacteroides	distasonis
9	4M	9_4M_k119_9815_flag_1_multi_258_9523_len_216490	CP022754	Bacteroidetes	Parabacteroides	sp.CT06
9	12M	9_12M_k119_7487_flag_1_multi_7_0000_len_3980	CP015406	Firmicutes	Flavonifractor	plautii
9	12M	9_12M_k119_23783_flag_1_multi_11_5625_len_50005	CP022464	Firmicutes	Clostridium	bolteae
9	12M	9_12M_k119_7073_flag_0_multi_117_7159_len_228132	CU928163	Proteobacteria	Escherichia	coli
9	12M	9_12M_k119_7073_flag_0_multi_117_7159_len_228132	CU928163	Proteobacteria	Escherichia	coli
9	12M	9_12M_k119_17277_flag_1_multi_6_0000_len_6437	CP019857	Firmicutes	Clostridioides	difficile
9	12M	9_12M_k119_17277_flag_1_multi_6_0000_len_6437	CP019857	Firmicutes	Clostridioides	difficile
9	12M	9_12M_k119_17277_flag_1_multi_6_0000_len_6437	CP019857	Firmicutes	Clostridioides	difficile
9	12M	9_12M_k119_12199_flag_0_multi_113_0000_len_34198	CP022722	Firmicutes	Clostridium	innocuum
10	B	10_B_k119_533_flag_0_multi_59_0053_len_382162	CP007392	Proteobacteria	Escherichia	coli
10	B	10_B_k119_533_flag_0_multi_59_0053_len_382162	CP007392	Proteobacteria	Escherichia	coli
10	B	10_B_k119_553_flag_0_multi_486_6208_len_100689	CR626927	Bacteroidetes	Bacteroides	fragilis
10	4M	10_4M_k119_481_flag_0_multi_22_7625_len_79725	FP929061	Firmicutes	Anaerostipes	hadrus
10	4M	10_4M_k119_3797_flag_0_multi_495_3013_len_98919	CP012706	Bacteroidetes	Bacteroides	fragilis
10	4M	10_4M_k119_432_flag_0_multi_15_0000_len_23346	CP023005	Actinobacteria	Bifidobacterium	adolescentis
10	4M	10_4M_k119_1853_flag_1_multi_23_9825_len_13847	CP024960	Actinobacteria	Collinsella	aerofaciens
10	4M	10_4M_k119_1955_flag_0_multi_37_5251_len_8727	CP015240	Proteobacteria	Escherichia	coli
10	12M	10_12M_k119_10791_flag_0_multi_24_6562_len_78967	HF545617	Firmicutes	Ruminococcus	bicirculans
10	12M	10_12M_k119_27941_flag_0_multi_18_9854_len_49311	FP929061	Firmicutes	Anaerostipes	hadrus
10	12M	10_12M_k119_34107_flag_0_multi_23_5046_len_24185	AP018536	Firmicutes	unknown	unknown
10	12M	10_12M_k119_3807_flag_1_multi_12_9967_len_72193	CP012098	Firmicutes	Anaerostipes	hadrus
10	12M	10_12M_k119_31497_flag_1_multi_116_5008_len_125786	CP013020	Bacteroidetes	Bacteroides	vulgatus
10	12M	10_12M_k119_10883_flag_0_multi_14_5372_len_9557	FP929054	Firmicutes	Blautia	obeum
10	12M	10_12M_k119_31582_flag_0_multi_7_6398_len_10710	CP001104	Firmicutes	Eubacterium	eligens
10	12M	10_12M_k119_34297_flag_1_multi_45_2471_len_479939	FP929033	Bacteroidetes	Bacteroides	xylanisolvens
10	12M	10_12M_k119_21407_flag_1_multi_11_8766_len_22858	CP002220	Actinobacteria	Bifidobacterium	bifidum
10	12M	10_12M_k119_27227_flag_0_multi_22_8408_len_233369	HF545617	Firmicutes	Ruminococcus	bicirculans
10	12M	10_12M_k119_24198_flag_1_multi_22_8206_len_33222	CP012706	Bacteroidetes	Bacteroides	fragilis
10	12M	10_12M_k119_12735_flag_0_multi_9_9974_len_68497	CP012937	Bacteroidetes	Bacteroides	thetaiotaomicron
10	12M	10_12M_k119_25721_flag_1_multi_19_6002_len_10955	CP026548	Firmicutes	Faecalibacterium	prausnitzii
10	12M	10_12M_k119_8224_flag_1_multi_32_6618_len_24244	AP009256	Actinobacteria	Bifidobacterium	adolescentis
10	12M	10_12M_k119_5743_flag_0_multi_22_8868_len_31422	HF545616	Firmicutes	Ruminococcus	bicirculans
12	B	12_B_k119_2430_flag_1_multi_8_9868_len_12259	LR134349	Actinobacteria	Bifidobacterium	dentium
12	4M	12_4M_k119_4875_flag_0_multi_182_3658_len_188044	CP009057	Bacteroidetes	Bacteroides	dorei
12	4M	12_4M_k119_10260_flag_1_multi_130_9846_len_168667	CP019953	Proteobacteria	Escherichia	coli
12	4M	12_4M_k119_2330_flag_1_multi_79_6497_len_15701	LR134349	Actinobacteria	Bifidobacterium	dentium
12	4M	12_4M_k119_10260_flag_1_multi_130_9846_len_168667	CP019953	Proteobacteria	Escherichia	coli
12	4M	12_4M_k119_5473_flag_1_multi_3_4826_len_5948	CP019721	Firmicutes	Veillonella	parvula
12	12M	12_12M_k119_11190_flag_0_multi_158_4059_len_188044	CP009057	Bacteroidetes	Bacteroides	dorei
12	12M	12_12M_k119_13741_flag_0_multi_56_9875_len_178742	FP929061	Firmicutes	Anaerostipes	hadrus
42	B	42_B_k119_3609_flag_0_multi_79_1969_len_181757	CP000140	Bacteroidetes	Parabacteroides	distasonis
42	B	42_B_k119_590_flag_1_multi_8_0000_len_31248	CP020438	Firmicutes	Streptococcus	equinus
42	B	42_B_k119_1160_flag_0_multi_118_9035_len_49011	CP025199	Actinobacteria	Bifidobacterium	pseudocatenulatum
42	B	42_B_k119_1651_flag_1_multi_9_0000_len_71254	CP015282	Firmicutes	Streptococcus	salivarius
42	B	42_B_k119_3353_flag_0_multi_490_7818_len_4555	CP025842	Proteobacteria	Escherichia	coli
42	B	42_B_k119_3263_flag_0_multi_71_9957_len_330381	LR215978	Bacteroidetes	Parabacteroides	distasonis
42	4M	42_4M_k119_7658_flag_0_multi_27_8043_len_36948	CP025199	Actinobacteria	Bifidobacterium	pseudocatenulatum
42	4M	42_4M_k119_6918_flag_1_multi_16_9306_len_56337	CP000140	Bacteroidetes	Parabacteroides	distasonis
42	4M	42_4M_k119_12414_flag_0_multi_19_9219_len_68470	CP021420	Verrucomicrobia	Akkermansia	muciniphila
42	4M	42_4M_k119_2075_flag_0_multi_16_9521_len_245412	LR215978	Bacteroidetes	Parabacteroides	distasonis
42	4M	42_4M_k119_8640_flag_0_multi_36_6825_len_153667	CP032637	Firmicutes	Lactobacillus	paracasei
42	4M	42_4M_k119_378_flag_1_multi_11_3551_len_5300	CP012320	Firmicutes	Clostridioides	difficile
42	4M	42_4M_k119_12414_flag_0_multi_19_9219_len_68470	CP021420	Verrucomicrobia	Akkermansia	muciniphila
42	4M	42_4M_k119_13277_flag_1_multi_13_8922_len_30387	CP005484	Firmicutes	Lactobacillus	rhamnosus
42	4M	42_4M_k119_4134_flag_0_multi_48_0887_len_325147	CP021288	Proteobacteria	Escherichia	coli
42	4M	42_4M_k119_4134_flag_0_multi_48_0887_len_325147	CP021288	Proteobacteria	Escherichia	coli
42	4M	42_4M_k119_3032_flag_1_multi_14_9020_len_75796	DQ519395	Actinobacteria	Arcanobacterium	pyogenes
42	12M	42_12M_k119_24053_flag_0_multi_23_1493_len_104916	CP021420	Verrucomicrobia	Akkermansia	muciniphila
42	12M	42_12M_k119_24053_flag_0_multi_23_1493_len_104916	CP021420	Verrucomicrobia	Akkermansia	muciniphila
42	12M	42_12M_k119_24433_flag_0_multi_31_0000_len_44793	CP012098	Firmicutes	Anaerostipes	hadrus
42	12M	42_12M_k119_27120_flag_0_multi_54_9623_len_28778	FP929049	Firmicutes	Roseburia	intestinalis
42	12M	42_12M_k119_19714_flag_1_multi_28_7296_len_9956	CP001107	Firmicutes	Eubacterium	rectale
42	12M	42_12M_k119_35166_flag_1_multi_56_9965_len_317572	FP929045	Firmicutes	Faecalibacterium	prausnitzii
42	12M	42_12M_k119_16225_flag_1_multi_13_9621_len_19309	AP012325	Actinobacteria	Bifidobacterium	catenulatum
42	12M	42_12M_k119_27586_flag_1_multi_5_0000_len_5006	CP019721	Firmicutes	Veillonella	parvula
42	12M	42_12M_k119_2792_flag_0_multi_58_7480_len_4723	CP013020	Bacteroidetes	Bacteroides	vulgatus
42	12M	42_12M_k119_32554_flag_0_multi_65_9895_len_247278	CP022754	Bacteroidetes	Parabacteroides	sp.CT06
42	12M	42_12M_k119_17757_flag_0_multi_63_3468_len_181757	LR215978	Bacteroidetes	Parabacteroides	distasonis
42	12M	42_12M_k119_14798_flag_1_multi_5_0000_len_7314	LR134031	Proteobacteria	Escherichia	coli
42	12M	42_12M_k119_18864_flag_0_multi_44_6544_len_46075	FP929042	Firmicutes	Eubacterium	rectale
45	4M	45_4M_k119_223_flag_1_multi_9_9848_len_14326	CP015399	Firmicutes	Lachnoclostridium	sp.YL32
45	4M	45_4M_k119_5516_flag_0_multi_7_3094_len_1761	CP028192	Proteobacteria	Escherichia	coli
45	4M	45_4M_k119_5519_flag_0_multi_11_4343_len_2007	LR134311	Proteobacteria	Escherichia	coli
45	12M	45_12M_k119_4628_flag_0_multi_12_9932_len_35358	FP929046	Firmicutes	Faecalibacterium	prausnitzii
45	12M	45_12M_k119_8801_flag_1_multi_25_3693_len_180365	CP014787	Firmicutes	Lactobacillus	oris
45	12M	45_12M_k119_722_flag_0_multi_21_9878_len_68874	LT907978	Firmicutes	Eubacterium	hallii
45	12M	45_12M_k119_5408_flag_1_multi_3_9885_len_1952	CP012098	Firmicutes	Anaerostipes	hadrus
53	B	53_B_k119_2687_flag_1_multi_52_7202_len_68699	AP012325	Actinobacteria	Bifidobacterium	catenulatum
53	B	53_B_k119_193_flag_1_multi_101_3210_len_16036	CP007443	Actinobacteria	Bifidobacterium	adolescentis
53	B	53_B_k119_2555_flag_0_multi_42_9061_len_9060	CP010453	Actinobacteria	Bifidobacterium	longum
53	4M	53_4M_k119_3220_flag_0_multi_75_1551_len_70900	AP012325	Actinobacteria	Bifidobacterium	catenulatum
53	4M	53_4M_k119_13391_flag_1_multi_30_8986_len_72631	CP024160	Actinobacteria	Collinsella	aerofaciens
53	4M	53_4M_k119_11668_flag_1_multi_2_8628_len_1052	CP015399	Firmicutes	Lachnoclostridium	sp.YL32
53	4M	53_4M_k119_14712_flag_1_multi_26_3735_len_9664	CP024160	Actinobacteria	Collinsella	aerofaciens
53	4M	53_4M_k119_13262_flag_1_multi_15_0000_len_15698	CP007443	Actinobacteria	Bifidobacterium	adolescentis
53	12M	53_12M_k119_20951_flag_1_multi_34_4833_len_26309	AP012325	Actinobacteria	Bifidobacterium	catenulatum
53	12M	53_12M_k119_7593_flag_1_multi_36_2484_len_14488	CP026548	Firmicutes	Faecalibacterium	prausnitzii
53	12M	53_12M_k119_31862_flag_1_multi_46_8888_len_16323	CP007443	Actinobacteria	Bifidobacterium	adolescentis
53	12M	53_12M_k119_5275_flag_0_multi_43_6323_len_30272	FP929038	Firmicutes	Coprococcus	catus
53	12M	53_12M_k119_6842_flag_0_multi_51_0228_len_165548	CP023357	Proteobacteria	Escherichia	coli
53	12M	53_12M_k119_6842_flag_0_multi_51_0228_len_165548	CP023357	Proteobacteria	Escherichia	coli
53	12M	53_12M_k119_28964_flag_1_multi_52_3050_len_320878	CP024960	Actinobacteria	Collinsella	aerofaciens
53	12M	53_12M_k119_25202_flag_0_multi_12_9651_len_6994	CP010453	Actinobacteria	Bifidobacterium	longum
53	12M	53_12M_k119_23729_flag_0_multi_22_1078_len_39440	FP929039	Firmicutes	Coprococcus	sp.ART55/1
70	B	70_B_k119_1344_flag_0_multi_37_2061_len_168868	CP036491	Bacteroidetes	Bacteroides	sp.A1C1
70	4M	70_4M_k119_1818_flag_0_multi_68_9615_len_70813	CP009057	Bacteroidetes	Bacteroides	dorei
70	4M	70_4M_k119_4697_flag_1_multi_506_0705_len_52662	CP013673	Actinobacteria	Bifidobacterium	longum
70	4M	70_4M_k119_11483_flag_0_multi_82_0000_len_132924	CP011531	Bacteroidetes	Bacteroides	dorei
70	4M	70_4M_k119_5283_flag_0_multi_13_9810_len_27505	CP022722	Firmicutes	Clostridium	innocuum
70	12M	70_12M_k119_6445_flag_0_multi_18_8947_len_30034	CP019935	Firmicutes	Streptococcus	thermophilus
70	12M	70_12M_k119_20016_flag_1_multi_5_0000_len_1540	AP018532	Firmicutes	Oscillibacter	sp.PEA192
70	12M	70_12M_k119_36708_flag_0_multi_88_0153_len_13812	CP000139	Bacteroidetes	Bacteroides	vulgatus
70	12M	70_12M_k119_22684_flag_1_multi_62_0000_len_36034	FP929048	Firmicutes	Megamonas	hypermegale
70	12M	70_12M_k119_28897_flag_1_multi_41_9790_len_10485	CP026548	Firmicutes	Faecalibacterium	prausnitzii
70	12M	70_12M_k119_31714_flag_0_multi_18_9946_len_56936	CP002340	Firmicutes	Streptococcus	thermophilus
70	12M	70_12M_k119_7913_flag_1_multi_9_8837_len_15513	AP012325	Actinobacteria	Bifidobacterium	catenulatum
78	B	78_B_k119_5393_flag_0_multi_171_3728_len_93983	CP002220	Actinobacteria	Bifidobacterium	bifidum
78	B	78_B_k119_6947_flag_1_multi_7_5786_len_8187	LR134275	Firmicutes	Streptococcus	vestibularis
78	4M	78_4M_k119_6028_flag_0_multi_108_1668_len_94247	CP002220	Actinobacteria	Bifidobacterium	bifidum
78	4M	78_4M_k119_986_flag_0_multi_162_6666_len_37279	LN877293	Bacteroidetes	Bacteroides	fragilis
78	4M	78_4M_k119_7587_flag_1_multi_16_5175_len_36265	CP022722	Firmicutes	Clostridium	innocuum
78	4M	78_4M_k119_12832_flag_1_multi_35_0000_len_52106	CP002273	Firmicutes	Eubacterium	callanderi
78	4M	78_4M_k119_1549_flag_0_multi_22_0000_len_3335	CP009057	Bacteroidetes	Bacteroides	dorei
78	4M	78_4M_k119_15847_flag_0_multi_66_0863_len_46183	AP018535	Firmicutes	unknown	unknown
78	4M	78_4M_k119_14746_flag_0_multi_59_9713_len_41241	CP024960	Actinobacteria	Collinsella	aerofaciens
78	4M	78_4M_k119_15060_flag_0_multi_35_6523_len_26696	CP002273	Firmicutes	Eubacterium	callanderi
78	4M	78_4M_k119_17144_flag_1_multi_38_0000_len_203244	CP000140	Bacteroidetes	Parabacteroides	distasonis
78	12M	78_12M_k119_25511_flag_1_multi_13_3834_len_49657	AY307023	Firmicutes	Blautia	gnavus
78	12M	78_12M_k119_43157_flag_0_multi_123_7495_len_65168	FP929061	Firmicutes	Anaerostipes	hadrus
78	12M	78_12M_k119_22114_flag_0_multi_32_1742_len_14822	CP026548	Firmicutes	Faecalibacterium	prausnitzii
78	12M	78_12M_k119_12367_flag_1_multi_6_0000_len_5942	AP018532	Firmicutes	Oscillibacter	sp.PEA192
78	12M	78_12M_k119_43272_flag_0_multi_17_9979_len_168975	CP000140	Bacteroidetes	Parabacteroides	distasonis
78	12M	78_12M_k119_8879_flag_0_multi_88_9664_len_22852	CP012098	Firmicutes	Anaerostipes	hadrus
78	12M	78_12M_k119_18617_flag_1_multi_18_8946_len_44344	FP929032	Bacteroidetes	Alistipes	shahii
78	12M	78_12M_k119_15105_flag_0_multi_11_9792_len_10682	FP929046	Firmicutes	Faecalibacterium	prausnitzii
82	B	82_B_k119_1134_flag_0_multi_237_8802_len_24648	CP000139	Bacteroidetes	Bacteroides	vulgatus
82	B	82_B_k119_5395_flag_1_multi_7_7960_len_10072	CP023005	Actinobacteria	Bifidobacterium	adolescentis
82	B	82_B_k119_6021_flag_1_multi_12_9992_len_303571	AY307023	Firmicutes	Blautia	gnavus
82	B	82_B_k119_6094_flag_0_multi_55_9767_len_96697	FP929048	Firmicutes	Megamonas	hypermegale
82	4M	82_4M_k119_21656_flag_0_multi_17_9957_len_78742	FP929048	Firmicutes	Megamonas	hypermegale
82	4M	82_4M_k119_24303_flag_1_multi_6_9215_len_11055	LT622246	Bacteroidetes	Bacteroides	ovatus
82	4M	82_4M_k119_5436_flag_0_multi_35_9859_len_49720	AY307023	Firmicutes	Blautia	gnavus
82	4M	82_4M_k119_21951_flag_0_multi_53_2944_len_11819	CP009057	Bacteroidetes	Bacteroides	dorei
82	4M	82_4M_k119_28334_flag_1_multi_14_9076_len_35720	CP015406	Firmicutes	Flavonifractor	plautii
82	4M	82_4M_k119_22069_flag_1_multi_19_9384_len_86131	LT906459	Bacteroidetes	Odoribacter	splanchnicus
82	4M	82_4M_k119_2432_flag_1_multi_131_0594_len_19777	CP023005	Actinobacteria	Bifidobacterium	adolescentis
82	4M	82_4M_k119_22238_flag_0_multi_30_7800_len_14165	CP000139	Bacteroidetes	Bacteroides	vulgatus
82	4M	82_4M_k119_25077_flag_0_multi_32_4387_len_189935	AE015928	Bacteroidetes	Bacteroides	thetaiotaomicron
82	4M	82_4M_k119_28615_flag_0_multi_30_9022_len_82038	CP012937	Bacteroidetes	Bacteroides	thetaiotaomicron
82	4M	82_4M_k119_22253_flag_1_multi_5_7317_len_4573	CP001726	Actinobacteria	Eggerthella	lenta
82	12M	82_12M_k119_32889_flag_1_multi_4_9569_len_1139	CP001726	Actinobacteria	Eggerthella	lenta
82	12M	82_12M_k119_38278_flag_1_multi_7_9833_len_5144	LT906459	Bacteroidetes	Odoribacter	splanchnicus
82	12M	82_12M_k119_38343_flag_1_multi_3_0000_len_1193	FP929049	Firmicutes	Roseburia	intestinalis
82	12M	82_12M_k119_16360_flag_0_multi_36_4107_len_6591	CP026548	Firmicutes	Faecalibacterium	prausnitzii
82	12M	82_12M_k119_9351_flag_0_multi_18_0000_len_30881	CP007619	Bacteroidetes	Bacteroides	dorei
82	12M	82_12M_k119_40499_flag_1_multi_17_4595_len_60988	FP929033	Bacteroidetes	Bacteroides	xylanisolvens
82	12M	82_12M_k119_11905_flag_0_multi_27_9928_len_150770	CP000140	Bacteroidetes	Parabacteroides	distasonis
82	12M	82_12M_k119_10640_flag_0_multi_8_5064_len_15547	FP929032	Bacteroidetes	Alistipes	shahii
82	12M	82_12M_k119_9074_flag_1_multi_56_8183_len_29323	LR027880	Firmicutes	Roseburia	intestinalis
82	12M	82_12M_k119_15925_flag_1_multi_10_0000_len_38200	FP929048	Firmicutes	Megamonas	hypermegale
103	B	103_B_k119_3073_flag_1_multi_29_4848_len_15485	LR134349	Actinobacteria	Bifidobacterium	dentium
103	B	103_B_k119_10206_flag_1_multi_55_9007_len_84952	CP032159	Firmicutes	Staphylococcus	warneri
103	12M	103_12M_k119_11598_flag_0_multi_24_8622_len_31970	FP929061	Firmicutes	Anaerostipes	hadrus
103	12M	103_12M_k119_24912_flag_1_multi_7_0000_len_4233	CP015406	Firmicutes	Flavonifractor	plautii
103	12M	103_12M_k119_39051_flag_0_multi_16_9914_len_74112	GU591783	Firmicutes	Roseburia	inulinivorans
103	12M	103_12M_k119_12542_flag_0_multi_20_6924_len_63763	CP012098	Firmicutes	Anaerostipes	hadrus
103	12M	103_12M_k119_10125_flag_1_multi_8_0000_len_8612	CP022464	Firmicutes	Clostridium	bolteae
103	12M	103_12M_k119_19019_flag_1_multi_86_4214_len_50777	CP030777	Firmicutes	Faecalibacterium	prausnitzii
105	B	105_B_k119_1266_flag_0_multi_19_9976_len_156732	CP020438	Firmicutes	Streptococcus	equinus
105	4M	105_4M_k119_12115_flag_0_multi_20_5762_len_18260	CP019721	Firmicutes	Veillonella	parvula
105	4M	105_4M_k119_8363_flag_0_multi_19_1360_len_34279	CP010140	Proteobacteria	Escherichia	coli
105	4M	105_4M_k119_8363_flag_0_multi_19_1360_len_34279	CP010140	Proteobacteria	Escherichia	coli
105	4M	105_4M_k119_18469_flag_0_multi_16_8870_len_35826	CP019721	Firmicutes	Veillonella	parvula
105	4M	105_4M_k119_7860_flag_1_multi_9_0000_len_35628	CP018102	Firmicutes	Enterococcus	faecalis
105	4M	105_4M_k119_12115_flag_0_multi_20_5762_len_18260	CP019721	Firmicutes	Veillonella	parvula
105	4M	105_4M_k119_18469_flag_0_multi_16_8870_len_35826	CP019721	Firmicutes	Veillonella	parvula
105	4M	105_4M_k119_18469_flag_0_multi_16_8870_len_35826	CP019721	Firmicutes	Veillonella	parvula
105	4M	105_4M_k119_12931_flag_0_multi_46_9896_len_13345	CP001855	Proteobacteria	Escherichia	coli
105	4M	105_4M_k119_18469_flag_0_multi_16_8870_len_35826	CP019721	Firmicutes	Veillonella	parvula
105	4M	105_4M_k119_13700_flag_1_multi_16_5967_len_18455	LR134375	Firmicutes	Veillonella	dispar
105	4M	105_4M_k119_12995_flag_0_multi_52_9931_len_150637	CP035306	Firmicutes	Streptococcus	thermophilus
105	4M	105_4M_k119_13700_flag_1_multi_16_5967_len_18455	LR134375	Firmicutes	Veillonella	dispar
105	12M	105_12M_k119_18811_flag_0_multi_95_2245_len_8891	CP000139	Bacteroidetes	Bacteroides	vulgatus
105	12M	105_12M_k119_16980_flag_1_multi_42_9470_len_138885	CP012801	Bacteroidetes	Bacteroides	cellulosilyticus
105	12M	105_12M_k119_20542_flag_0_multi_21_4904_len_11780	CP009057	Bacteroidetes	Bacteroides	dorei
105	12M	105_12M_k119_20928_flag_1_multi_14_0000_len_110616	CP000140	Bacteroidetes	Parabacteroides	distasonis
105	12M	105_12M_k119_13727_flag_0_multi_39_6638_len_25529	CP012937	Bacteroidetes	Bacteroides	thetaiotaomicron
128	B	128_B_k119_2079_flag_0_multi_70_9349_len_21628	CP008741	Bacteroidetes	Bacteroides	dorei
128	B	128_B_k119_102_flag_0_multi_64_8679_len_10626	CP000800	Proteobacteria	Escherichia	coli
128	B	128_B_k119_3338_flag_0_multi_35_9893_len_65355	LR134369	Actinobacteria	Bifidobacterium	longum
128	B	128_B_k119_758_flag_0_multi_95_9007_len_75340	CP022722	Firmicutes	Clostridium	innocuum
128	B	128_B_k119_2818_flag_0_multi_61_0512_len_154126	CP036491	Bacteroidetes	Bacteroides	sp.A1C1
128	B	128_B_k119_1097_flag_1_multi_41_0000_len_80985	CP015406	Firmicutes	Flavonifractor	plautii
128	4M	128_4M_k119_3671_flag_1_multi_12_9667_len_23166	CP007619	Bacteroidetes	Bacteroides	dorei
128	4M	128_4M_k119_3656_flag_0_multi_14_9178_len_89061	CP002843	Firmicutes	Streptococcus	parasanguinis
128	4M	128_4M_k119_935_flag_0_multi_41_8620_len_84786	AE015928	Bacteroidetes	Bacteroides	thetaiotaomicron
128	4M	128_4M_k119_7220_flag_1_multi_36_0954_len_11541	CP012937	Bacteroidetes	Bacteroides	thetaiotaomicron
128	4M	128_4M_k119_8704_flag_0_multi_16_0268_len_21625	CP008741	Bacteroidetes	Bacteroides	dorei
128	4M	128_4M_k119_11608_flag_1_multi_16_9722_len_77379	LR134369	Actinobacteria	Bifidobacterium	longum
128	4M	128_4M_k119_7109_flag_0_multi_236_9864_len_348278	CP019721	Firmicutes	Veillonella	parvula
128	4M	128_4M_k119_4910_flag_0_multi_123_8811_len_20800	CP018206	Proteobacteria	Escherichia	coli
128	12M	128_12M_k119_61765_flag_0_multi_17_0811_len_73123	CP012098	Firmicutes	Anaerostipes	hadrus
128	12M	128_12M_k119_4253_flag_1_multi_14_0677_len_11472	CP012937	Bacteroidetes	Bacteroides	thetaiotaomicron
128	12M	128_12M_k119_4253_flag_1_multi_14_0677_len_11472	CP012937	Bacteroidetes	Bacteroides	thetaiotaomicron
128	12M	128_12M_k119_34203_flag_0_multi_23_9856_len_63854	FP929061	Firmicutes	Anaerostipes	hadrus
128	12M	128_12M_k119_20432_flag_1_multi_21_8614_len_67394	AP018536	Firmicutes	unknown	unknown
128	12M	128_12M_k119_34367_flag_1_multi_15_9850_len_81914	AE015928	Bacteroidetes	Bacteroides	thetaiotaomicron
128	12M	128_12M_k119_10523_flag_0_multi_22_9594_len_115424	FP929043	Firmicutes	Eubacterium	rectale
128	12M	128_12M_k119_16668_flag_0_multi_16_5113_len_12015	FP929053	Firmicutes	Ruminococcus	sp.SR1/5
128	12M	128_12M_k119_14627_flag_0_multi_18_0225_len_120083	FP929053	Firmicutes	Ruminococcus	sp.SR1/5
128	12M	128_12M_k119_56860_flag_0_multi_10_9979_len_97123	CP001104	Firmicutes	Eubacterium	eligens
128	12M	128_12M_k119_1845_flag_1_multi_14_0000_len_10328	CP026548	Firmicutes	Faecalibacterium	prausnitzii
128	12M	128_12M_k119_35015_flag_1_multi_67_2547_len_86321	CP009057	Bacteroidetes	Bacteroides	dorei
128	12M	128_12M_k119_40954_flag_1_multi_8_8995_len_23042	CP001104	Firmicutes	Eubacterium	eligens
128	12M	128_12M_k119_56943_flag_0_multi_8_9608_len_4405	CP031133	Actinobacteria	Bifidobacterium	longum
133	B	133_B_k119_4112_flag_0_multi_53_2738_len_21502	CP017985	Firmicutes	Streptococcus	pneumoniae
133	B	133_B_k119_2072_flag_1_multi_460_7989_len_91615	LR134221	Proteobacteria	Escherichia	coli
133	B	133_B_k119_5166_flag_1_multi_21_3871_len_80902	LR134275	Firmicutes	Streptococcus	vestibularis
133	4M	133_4M_k119_21702_flag_1_multi_131_4339_len_22624	AP018132	Actinobacteria	Bifidobacterium	bifidum
133	4M	133_4M_k119_8406_flag_0_multi_31_4556_len_74374	CP025199	Actinobacteria	Bifidobacterium	pseudocatenulatum
133	4M	133_4M_k119_11974_flag_0_multi_28_9998_len_31848	LT906445	Firmicutes	Veillonella	parvula
133	4M	133_4M_k119_3221_flag_0_multi_24_9731_len_57657	CP028285	Firmicutes	Enterococcus	faecalis
133	4M	133_4M_k119_12201_flag_1_multi_11_1623_len_3625	AP014658	Actinobacteria	Bifidobacterium	longum
133	4M	133_4M_k119_22902_flag_0_multi_260_1113_len_36878	CP006714	Actinobacteria	Bifidobacterium	breve
133	12M	133_12M_k119_3093_flag_1_multi_8_9362_len_27452	FP929033	Bacteroidetes	Bacteroides	xylanisolvens
133	12M	133_12M_k119_36790_flag_1_multi_10_0000_len_21787	CP022754	Bacteroidetes	Parabacteroides	sp.CT06
133	12M	133_12M_k119_37387_flag_0_multi_12_4487_len_71984	LR027880	Firmicutes	Roseburia	intestinalis
133	12M	133_12M_k119_29551_flag_0_multi_12_9536_len_8655	LR027880	Firmicutes	Roseburia	intestinalis
133	12M	133_12M_k119_14102_flag_0_multi_37_4085_len_84002	AP012330	Actinobacteria	Bifidobacterium	pseudocatenulatum
137	B	137_B_k119_76_flag_0_multi_37_9236_len_9801	CP012380	Proteobacteria	Escherichia	coli
137	B	137_B_k119_1157_flag_0_multi_43_9867_len_129341	CP003726	Firmicutes	Enterococcus	faecalis
137	B	137_B_k119_1353_flag_0_multi_12_9877_len_39265	LR215978	Bacteroidetes	Parabacteroides	distasonis
137	4M	137_4M_k119_5402_flag_0_multi_429_7657_len_91393	CP021394	Actinobacteria	Bifidobacterium	breve
137	4M	137_4M_k119_6251_flag_1_multi_58_9906_len_247335	LR215978	Bacteroidetes	Parabacteroides	distasonis
137	4M	137_4M_k119_8750_flag_0_multi_5_9545_len_4628	CP016803	Firmicutes	Lactobacillus	fermentum
137	12M	137_12M_k119_5497_flag_0_multi_96_1696_len_188161	FP929054	Firmicutes	Blautia	obeum
137	12M	137_12M_k119_3101_flag_1_multi_63_0000_len_130736	CP010125	Proteobacteria	Escherichia	coli
137	12M	137_12M_k119_21465_flag_0_multi_74_9927_len_203967	CP001104	Firmicutes	Eubacterium	eligens
137	12M	137_12M_k119_3101_flag_1_multi_63_0000_len_130736	CP010125	Proteobacteria	Escherichia	coli
137	12M	137_12M_k119_11133_flag_1_multi_98_6471_len_20754	CP011531	Bacteroidetes	Bacteroides	dorei
137	12M	137_12M_k119_368_flag_1_multi_6_0000_len_9561	CP019721	Firmicutes	Veillonella	parvula
137	12M	137_12M_k119_8076_flag_0_multi_20_2844_len_44438	FP929061	Firmicutes	Anaerostipes	hadrus
137	12M	137_12M_k119_4888_flag_1_multi_114_9248_len_60764	CP009057	Bacteroidetes	Bacteroides	dorei
137	12M	137_12M_k119_21076_flag_0_multi_19_9672_len_23290	FP929054	Firmicutes	Blautia	obeum
137	12M	137_12M_k119_3434_flag_1_multi_7_0000_len_10157	FP929062	Firmicutes	unknown	unknown
137	12M	137_12M_k119_23914_flag_0_multi_78_5561_len_102728	CP001104	Firmicutes	Eubacterium	eligens
137	12M	137_12M_k119_23914_flag_0_multi_78_5561_len_102728	CP001104	Firmicutes	Eubacterium	eligens
137	12M	137_12M_k119_24350_flag_1_multi_32_9948_len_247335	LR215978	Bacteroidetes	Parabacteroides	distasonis
137	12M	137_12M_k119_4550_flag_0_multi_82_9798_len_81136	FP929053	Firmicutes	Ruminococcus	sp.SR1/5
150	4M	150_4M_k119_7930_flag_1_multi_32_9170_len_98383	CP019721	Firmicutes	Veillonella	parvula
150	4M	150_4M_k119_450_flag_0_multi_90_6299_len_45620	CP006741	Actinobacteria	Bifidobacterium	longum
150	4M	150_4M_k119_7930_flag_1_multi_32_9170_len_98383	CP019721	Firmicutes	Veillonella	parvula
150	4M	150_4M_k119_450_flag_0_multi_90_6299_len_45620	CP006741	Actinobacteria	Bifidobacterium	longum
150	12M	150_12M_k119_1919_flag_1_multi_2_0000_len_907	CP015399	Firmicutes	Lachnoclostridium	sp.YL32
150	12M	150_12M_k119_13176_flag_1_multi_14_9473_len_18720	CP022464	Firmicutes	Clostridium	bolteae
150	12M	150_12M_k119_9474_flag_1_multi_178_5613_len_31597	FP929038	Firmicutes	Coprococcus	catus
157	B	157_B_k119_413_flag_1_multi_456_7405_len_116075	CP013025	Proteobacteria	Escherichia	coli
157	B	157_B_k119_413_flag_1_multi_456_7405_len_116075	CP013025	Proteobacteria	Escherichia	coli
157	4M	157_4M_k119_4014_flag_0_multi_32_9626_len_17215	CP019721	Firmicutes	Veillonella	parvula
157	4M	157_4M_k119_3282_flag_1_multi_26_9951_len_112232	CP013025	Proteobacteria	Escherichia	coli
157	4M	157_4M_k119_5390_flag_0_multi_397_3329_len_206250	CP018937	Bacteroidetes	Bacteroides	fragilis
157	4M	157_4M_k119_3282_flag_1_multi_26_9951_len_112232	CP013025	Proteobacteria	Escherichia	coli
157	12M	157_12M_k119_17687_flag_0_multi_35_8688_len_62293	CP018937	Bacteroidetes	Bacteroides	fragilis
157	12M	157_12M_k119_10164_flag_0_multi_31_0000_len_131582	CP022754	Bacteroidetes	Parabacteroides	sp.CT06
157	12M	157_12M_k119_1757_flag_1_multi_15_0000_len_27614	CP023005	Actinobacteria	Bifidobacterium	adolescentis
157	12M	157_12M_k119_14208_flag_0_multi_42_9535_len_37120	FP929061	Firmicutes	Anaerostipes	hadrus
157	12M	157_12M_k119_18443_flag_1_multi_130_9226_len_32339	CP012937	Bacteroidetes	Bacteroides	thetaiotaomicron
179	4M	179_4M_k119_10059_flag_1_multi_4_0000_len_1163	CP017063	Firmicutes	Lactobacillus	rhamnosus
179	4M	179_4M_k119_660_flag_0_multi_147_9572_len_83187	CP000140	Bacteroidetes	Parabacteroides	distasonis
179	4M	179_4M_k119_14738_flag_1_multi_31_0000_len_11401	CP007443	Actinobacteria	Bifidobacterium	adolescentis
179	4M	179_4M_k119_2781_flag_1_multi_5_6657_len_4469	CP015399	Firmicutes	Lachnoclostridium	sp.YL32
179	12M	179_12M_k119_34735_flag_0_multi_22_9920_len_110014	LR027880	Firmicutes	Roseburia	intestinalis
179	12M	179_12M_k119_6744_flag_0_multi_22_9795_len_42968	FP929049	Firmicutes	Roseburia	intestinalis
179	12M	179_12M_k119_31363_flag_0_multi_28_9814_len_61103	FP929049	Firmicutes	Roseburia	intestinalis
179	12M	179_12M_k119_7976_flag_1_multi_9_0000_len_11300	CP007443	Actinobacteria	Bifidobacterium	adolescentis
179	12M	179_12M_k119_4649_flag_0_multi_19_9860_len_27329	FP929061	Firmicutes	Anaerostipes	hadrus
180	B	180_B_k119_2025_flag_1_multi_12_0000_len_40770	FR873482	Firmicutes	Streptococcus	salivarius
180	4M	180_4M_k119_3231_flag_1_multi_15_4841_len_15943	CP015406	Firmicutes	Flavonifractor	plautii
180	4M	180_4M_k119_1136_flag_0_multi_41_0975_len_128356	CP010121	Proteobacteria	Escherichia	coli
180	4M	180_4M_k119_2624_flag_1_multi_5_0000_len_2347	CP015399	Firmicutes	Lachnoclostridium	sp.YL32
180	4M	180_4M_k119_1136_flag_0_multi_41_0975_len_128356	CP010121	Proteobacteria	Escherichia	coli
180	12M	180_12M_k119_9836_flag_0_multi_22_9414_len_73297	CP021420	Verrucomicrobia	Akkermansia	muciniphila
181	4M	181_4M_k119_28666_flag_0_multi_80_3371_len_86690	AP012325	Actinobacteria	Bifidobacterium	catenulatum
181	4M	181_4M_k119_19713_flag_0_multi_8_9874_len_12793	CP025979	Proteobacteria	Escherichia	marmotae
181	4M	181_4M_k119_21747_flag_1_multi_307_3038_len_48783	AP018132	Actinobacteria	Bifidobacterium	bifidum
181	4M	181_4M_k119_19713_flag_0_multi_8_9874_len_12793	CP025979	Proteobacteria	Escherichia	marmotae
181	12M	181_12M_k119_11169_flag_0_multi_15_6237_len_84687	FP929038	Firmicutes	Coprococcus	catus
181	12M	181_12M_k119_2638_flag_0_multi_92_0559_len_202542	CP018937	Bacteroidetes	Bacteroides	fragilis
184	B	184_B_k119_4276_flag_0_multi_240_9511_len_196585	LR215978	Bacteroidetes	Parabacteroides	distasonis
184	B	184_B_k119_4405_flag_0_multi_109_6201_len_156763	CP000139	Bacteroidetes	Bacteroides	vulgatus
184	B	184_B_k119_2632_flag_0_multi_13_9844_len_16772	CP036491	Bacteroidetes	Bacteroides	sp.A1C1
184	B	184_B_k119_826_flag_0_multi_42_8688_len_6521	KM406416	Actinobacteria	Bifidobacterium	breve
184	B	184_B_k119_4416_flag_0_multi_92_9840_len_115064	FP929033	Bacteroidetes	Bacteroides	xylanisolvens
184	B	184_B_k119_4045_flag_1_multi_26_5997_len_13109	CP022723	Actinobacteria	Bifidobacterium	bifidum
184	4M	184_4M_k119_11570_flag_1_multi_9_0000_len_20526	CP036293	Verrucomicrobia	Akkermansia	muciniphila
184	4M	184_4M_k119_11570_flag_1_multi_9_0000_len_20526	CP036293	Verrucomicrobia	Akkermansia	muciniphila
184	4M	184_4M_k119_2210_flag_1_multi_11_0000_len_11957	CP024742	Verrucomicrobia	Akkermansia	muciniphila
184	4M	184_4M_k119_4490_flag_0_multi_23_9905_len_48620	CP013020	Bacteroidetes	Bacteroides	vulgatus
184	4M	184_4M_k119_7553_flag_1_multi_128_0579_len_7464	CP022723	Actinobacteria	Bifidobacterium	bifidum
184	12M	184_12M_k119_39305_flag_1_multi_16_0000_len_4059	CP026548	Firmicutes	Faecalibacterium	prausnitzii
184	12M	184_12M_k119_5613_flag_0_multi_35_9888_len_62582	CP000139	Bacteroidetes	Bacteroides	vulgatus
184	12M	184_12M_k119_44664_flag_1_multi_4_0000_len_1126	HF545617	Firmicutes	Ruminococcus	bicirculans
184	12M	184_12M_k119_52139_flag_0_multi_45_9466_len_16988	CP013020	Bacteroidetes	Bacteroides	vulgatus
184	12M	184_12M_k119_2090_flag_1_multi_8_0000_len_12160	CP001104	Firmicutes	Eubacterium	eligens
184	12M	184_12M_k119_33791_flag_0_multi_2_8184_len_2195	LR027880	Firmicutes	Roseburia	intestinalis
184	12M	184_12M_k119_54375_flag_0_multi_9_7458_len_8227	CP036491	Bacteroidetes	Bacteroides	sp.A1C1
184	12M	184_12M_k119_49349_flag_0_multi_161_2838_len_236995	FP929042	Firmicutes	Eubacterium	rectale
184	12M	184_12M_k119_45407_flag_0_multi_8_7029_len_14738	CP033216	Firmicutes	Clostridioides	difficile
195	B	195_B_k119_6689_flag_0_multi_339_4366_len_44408	CP011531	Bacteroidetes	Bacteroides	dorei
195	B	195_B_k119_6328_flag_0_multi_287_8316_len_5450	CP011531	Bacteroidetes	Bacteroides	dorei
195	4M	195_4M_k119_16959_flag_1_multi_6_0000_len_9224	CP014031	Proteobacteria	Hafnia	paralvei
195	4M	195_4M_k119_2280_flag_1_multi_5_0000_len_6389	CP014031	Proteobacteria	Hafnia	paralvei
195	4M	195_4M_k119_9022_flag_0_multi_10_3116_len_31797	CP006819	Firmicutes	Streptococcus	thermophilus
195	4M	195_4M_k119_15340_flag_0_multi_49_5911_len_12534	CP011531	Bacteroidetes	Bacteroides	dorei
195	4M	195_4M_k119_19956_flag_0_multi_18_9964_len_100760	CP003726	Firmicutes	Enterococcus	faecalis
195	4M	195_4M_k119_7710_flag_1_multi_13_0000_len_38212	CP002888	Firmicutes	Streptococcus	salivarius
195	4M	195_4M_k119_20149_flag_1_multi_278_2724_len_20548	LR134354	Actinobacteria	Bifidobacterium	longum
195	4M	195_4M_k119_7402_flag_0_multi_67_6508_len_18526	CP000139	Bacteroidetes	Bacteroides	vulgatus
195	12M	195_12M_k119_40375_flag_0_multi_9_0278_len_16280	LR134375	Firmicutes	Veillonella	dispar
195	12M	195_12M_k119_22112_flag_0_multi_26_8950_len_10024	LR027880	Firmicutes	Roseburia	intestinalis
195	12M	195_12M_k119_22112_flag_0_multi_26_8950_len_10024	LR027880	Firmicutes	Roseburia	intestinalis
195	12M	195_12M_k119_39152_flag_0_multi_52_1465_len_33206	CP012098	Firmicutes	Anaerostipes	hadrus
195	12M	195_12M_k119_40375_flag_0_multi_9_0278_len_16280	LR134375	Firmicutes	Veillonella	dispar
195	12M	195_12M_k119_40375_flag_0_multi_9_0278_len_16280	LR134375	Firmicutes	Veillonella	dispar
195	12M	195_12M_k119_9413_flag_0_multi_23_9923_len_60221	CP011965	Actinobacteria	Bifidobacterium	longum
195	12M	195_12M_k119_8276_flag_0_multi_101_6620_len_9081	FP929055	Firmicutes	Blautia	torques
195	12M	195_12M_k119_8257_flag_0_multi_60_2133_len_43040	CP012098	Firmicutes	Anaerostipes	hadrus
195	12M	195_12M_k119_9413_flag_0_multi_23_9923_len_60221	CP011965	Actinobacteria	Bifidobacterium	longum
195	12M	195_12M_k119_19909_flag_0_multi_76_9095_len_48327	FP929054	Firmicutes	Blautia	obeum
195	12M	195_12M_k119_20289_flag_0_multi_32_9554_len_85541	AP018537	Firmicutes	unknown	unknown
195	12M	195_12M_k119_12691_flag_0_multi_35_9849_len_46393	CP022413	Firmicutes	Blautia	hansenii
195	12M	195_12M_k119_41002_flag_0_multi_7_7115_len_6074	LR134375	Firmicutes	Veillonella	dispar
195	12M	195_12M_k119_38577_flag_1_multi_11_9915_len_23436	CP020566	Firmicutes	Veillonella	atypica
195	12M	195_12M_k119_14164_flag_1_multi_38_3376_len_13428	CP006716	Actinobacteria	Bifidobacterium	breve
195	12M	195_12M_k119_7718_flag_0_multi_48_9808_len_197673	CP001106	Firmicutes	Eubacterium	eligens
195	12M	195_12M_k119_35009_flag_1_multi_4_0440_len_1755	CP015406	Firmicutes	Flavonifractor	plautii
195	12M	195_12M_k119_7718_flag_0_multi_48_9808_len_197673	CP001106	Firmicutes	Eubacterium	eligens
201	B	201_B_k119_11500_flag_0_multi_53_9660_len_31306	LN877293	Bacteroidetes	Bacteroides	fragilis
201	B	201_B_k119_9267_flag_1_multi_99_0210_len_367217	CP000140	Bacteroidetes	Parabacteroides	distasonis
201	B	201_B_k119_11037_flag_0_multi_284_8098_len_67643	AP012325	Actinobacteria	Bifidobacterium	catenulatum
201	B	201_B_k119_2299_flag_0_multi_109_9759_len_180738	CP022754	Bacteroidetes	Parabacteroides	sp.CT06
201	B	201_B_k119_11401_flag_0_multi_11_9379_len_56340	CP022412	Bacteroidetes	Bacteroides	caccae
201	B	201_B_k119_4321_flag_1_multi_9_0000_len_28568	CP025216	Firmicutes	Streptococcus	thermophilus
201	4M	201_4M_k119_13889_flag_0_multi_6_6389_len_2229	LR130562	Proteobacteria	Escherichia	coli
201	4M	201_4M_k119_12281_flag_0_multi_231_7760_len_36531	CP006741	Actinobacteria	Bifidobacterium	longum
201	4M	201_4M_k119_16568_flag_0_multi_18_0035_len_25817	CP025216	Firmicutes	Streptococcus	thermophilus
201	4M	201_4M_k119_6965_flag_0_multi_25_7179_len_34218	LS483339	Firmicutes	Streptococcus	thermophilus
201	4M	201_4M_k119_16965_flag_1_multi_75_0000_len_225753	CP019721	Firmicutes	Veillonella	parvula
201	4M	201_4M_k119_6798_flag_1_multi_219_9226_len_62806	CP018757	Actinobacteria	Bifidobacterium	bifidum
201	4M	201_4M_k119_923_flag_0_multi_57_7269_len_206938	CR626927	Bacteroidetes	Bacteroides	fragilis
201	4M	201_4M_k119_16965_flag_1_multi_75_0000_len_225753	CP019721	Firmicutes	Veillonella	parvula
201	4M	201_4M_k119_16965_flag_1_multi_75_0000_len_225753	CP019721	Firmicutes	Veillonella	parvula
201	4M	201_4M_k119_16965_flag_1_multi_75_0000_len_225753	CP019721	Firmicutes	Veillonella	parvula
201	4M	201_4M_k119_16965_flag_1_multi_75_0000_len_225753	CP019721	Firmicutes	Veillonella	parvula
201	12M	201_12M_k119_10300_flag_0_multi_43_4783_len_83110	CP000140	Bacteroidetes	Parabacteroides	distasonis
201	12M	201_12M_k119_344_flag_1_multi_4_6480_len_2846	CP013673	Actinobacteria	Bifidobacterium	longum
201	12M	201_12M_k119_3024_flag_1_multi_14_9577_len_7739	CP021388	Actinobacteria	Bifidobacterium	breve
201	12M	201_12M_k119_2762_flag_1_multi_11_9191_len_22549	LT906459	Bacteroidetes	Odoribacter	splanchnicus
201	12M	201_12M_k119_12043_flag_0_multi_56_9640_len_31231	LN877293	Bacteroidetes	Bacteroides	fragilis
203	B	203_B_k119_1666_flag_0_multi_185_9427_len_129341	CP003726	Firmicutes	Enterococcus	faecalis
203	4M	203_4M_k119_3890_flag_1_multi_27_6780_len_18229	CP020566	Firmicutes	Veillonella	atypica
203	4M	203_4M_k119_5388_flag_1_multi_587_1414_len_186763	AP010889	Actinobacteria	Bifidobacterium	longum
203	4M	203_4M_k119_209_flag_0_multi_19_4722_len_11099	CP020566	Firmicutes	Veillonella	atypica
203	4M	203_4M_k119_2534_flag_0_multi_28_9787_len_52769	CP035306	Firmicutes	Streptococcus	thermophilus
203	4M	203_4M_k119_5931_flag_0_multi_24_9952_len_99932	CP003726	Firmicutes	Enterococcus	faecalis
203	12M	203_12M_k119_4983_flag_1_multi_25_0000_len_127013	CP012706	Bacteroidetes	Bacteroides	fragilis
203	12M	203_12M_k119_4795_flag_0_multi_24_9131_len_42666	CR626927	Bacteroidetes	Bacteroides	fragilis
203	12M	203_12M_k119_4168_flag_0_multi_30_9790_len_34479	CR626927	Bacteroidetes	Bacteroides	fragilis
224	B	224_B_k119_979_flag_0_multi_137_9671_len_83341	CP000140	Bacteroidetes	Parabacteroides	distasonis
224	4M	224_4M_k119_5744_flag_1_multi_14_7794_len_42394	CP000140	Bacteroidetes	Parabacteroides	distasonis
224	4M	224_4M_k119_9046_flag_0_multi_174_2162_len_65610	LR134354	Actinobacteria	Bifidobacterium	longum
224	12M	224_12M_k119_3378_flag_1_multi_26_9657_len_61445	CP000140	Bacteroidetes	Parabacteroides	distasonis
229	B	229_B_k119_1354_flag_1_multi_19_2889_len_110480	CP012706	Bacteroidetes	Bacteroides	fragilis
229	B	229_B_k119_2304_flag_0_multi_348_9852_len_446434	CP002167	Proteobacteria	Escherichia	coli
229	B	229_B_k119_4209_flag_0_multi_25_9853_len_34063	FQ312004	Bacteroidetes	Bacteroides	fragilis
229	B	229_B_k119_1476_flag_1_multi_6_2858_len_4412	CP011531	Bacteroidetes	Bacteroides	dorei
229	B	229_B_k119_2072_flag_1_multi_15_4706_len_7939	CP022723	Actinobacteria	Bifidobacterium	bifidum
229	4M	229_4M_k119_5674_flag_1_multi_104_0000_len_222821	CP002167	Proteobacteria	Escherichia	coli
229	4M	229_4M_k119_5993_flag_0_multi_349_0495_len_21568	CP002220	Actinobacteria	Bifidobacterium	bifidum
229	4M	229_4M_k119_5674_flag_1_multi_104_0000_len_222821	CP002167	Proteobacteria	Escherichia	coli
229	4M	229_4M_k119_1581_flag_0_multi_62_6514_len_35803	KM406416	Actinobacteria	Bifidobacterium	breve
229	4M	229_4M_k119_1581_flag_0_multi_62_6514_len_35803	KM406416	Actinobacteria	Bifidobacterium	breve
238	B	238_B_k119_324_flag_0_multi_429_9250_len_114474	FQ312004	Bacteroidetes	Bacteroides	fragilis
238	B	238_B_k119_336_flag_1_multi_373_8710_len_576487	FQ312004	Bacteroidetes	Bacteroides	fragilis
238	4M	238_4M_k119_5967_flag_0_multi_171_6960_len_11368	CP002286	Actinobacteria	Bifidobacterium	longum
238	4M	238_4M_k119_5095_flag_1_multi_12_1560_len_53008	CP013216	Firmicutes	Streptococcus	salivarius
238	4M	238_4M_k119_3309_flag_1_multi_14_5606_len_7925	CP014985	Firmicutes	Lactobacillus	paracasei
238	12M	238_12M_k119_9685_flag_0_multi_40_3261_len_36719	LN877293	Bacteroidetes	Bacteroides	fragilis
238	12M	238_12M_k119_14765_flag_1_multi_27_0000_len_4502	CP026548	Firmicutes	Faecalibacterium	prausnitzii
238	12M	238_12M_k119_2637_flag_1_multi_28_9976_len_186350	FQ312004	Bacteroidetes	Bacteroides	fragilis
240	12M	240_12M_k119_6920_flag_0_multi_17_9911_len_38199	FP929054	Firmicutes	Blautia	obeum
240	12M	240_12M_k119_16647_flag_0_multi_22_7871_len_28232	CP019858	Firmicutes	Clostridioides	difficile
240	12M	240_12M_k119_13722_flag_1_multi_38_2708_len_14137	CP028341	Actinobacteria	Bifidobacterium	adolescentis
240	12M	240_12M_k119_16295_flag_1_multi_6_9087_len_24256	CP012098	Firmicutes	Anaerostipes	hadrus
244	B	244_B_k119_3295_flag_0_multi_14_9920_len_35182	CP000140	Bacteroidetes	Parabacteroides	distasonis
244	4M	244_4M_k119_9992_flag_0_multi_45_9458_len_33301	CP022722	Firmicutes	Clostridium	innocuum
244	12M	244_12M_k119_16176_flag_0_multi_20_9867_len_15199	FP929054	Firmicutes	Blautia	obeum
244	12M	244_12M_k119_9505_flag_1_multi_7_9839_len_3154	FP929032	Bacteroidetes	Alistipes	shahii
244	12M	244_12M_k119_50595_flag_1_multi_9_0000_len_9568	AP018536	Firmicutes	unknown	unknown
244	12M	244_12M_k119_4330_flag_0_multi_20_0960_len_93748	FP929054	Firmicutes	Blautia	obeum
256	B	256_B_k119_792_flag_1_multi_430_9834_len_5903	AP014658	Actinobacteria	Bifidobacterium	longum
256	B	256_B_k119_1993_flag_0_multi_460_8395_len_57423	KM406416	Actinobacteria	Bifidobacterium	breve
256	4M	256_4M_k119_5172_flag_1_multi_12_6189_len_56000	CP019721	Firmicutes	Veillonella	parvula
256	4M	256_4M_k119_5172_flag_1_multi_12_6189_len_56000	CP019721	Firmicutes	Veillonella	parvula
256	4M	256_4M_k119_4068_flag_0_multi_541_6227_len_6193	AP014658	Actinobacteria	Bifidobacterium	longum
256	4M	256_4M_k119_5172_flag_1_multi_12_6189_len_56000	CP019721	Firmicutes	Veillonella	parvula
256	4M	256_4M_k119_2983_flag_0_multi_116_6867_len_227313	LR134203	Firmicutes	Streptococcus	equinus
256	4M	256_4M_k119_5172_flag_1_multi_12_6189_len_56000	CP019721	Firmicutes	Veillonella	parvula
256	4M	256_4M_k119_5172_flag_1_multi_12_6189_len_56000	CP019721	Firmicutes	Veillonella	parvula
256	4M	256_4M_k119_5172_flag_1_multi_12_6189_len_56000	CP019721	Firmicutes	Veillonella	parvula
256	12M	256_12M_k119_4760_flag_0_multi_50_9921_len_63509	CP019721	Firmicutes	Veillonella	parvula
256	12M	256_12M_k119_34714_flag_0_multi_280_2288_len_14641	CP027231	Bacteroidetes	Bacteroides	zoogleoformans
256	12M	256_12M_k119_8840_flag_1_multi_41_7939_len_8075	CP015403	Proteobacteria	unknown	unknown
256	12M	256_12M_k119_11084_flag_1_multi_7_1218_len_30721	LT906445	Firmicutes	Veillonella	parvula
256	12M	256_12M_k119_33026_flag_1_multi_65_5759_len_11280	CP002743	Actinobacteria	Bifidobacterium	breve
256	12M	256_12M_k119_22161_flag_1_multi_6_0000_len_6173	LR134327	Proteobacteria	Aggregatibacter	aphrophilus
256	12M	256_12M_k119_11084_flag_1_multi_7_1218_len_30721	LT906445	Firmicutes	Veillonella	parvula
256	12M	256_12M_k119_11084_flag_1_multi_7_1218_len_30721	LT906445	Firmicutes	Veillonella	parvula
258	B	258_B_k119_2247_flag_1_multi_382_7223_len_163830	CU928163	Proteobacteria	Escherichia	coli
258	B	258_B_k119_2247_flag_1_multi_382_7223_len_163830	CU928163	Proteobacteria	Escherichia	coli
258	4M	258_4M_k119_951_flag_0_multi_190_9425_len_132283	CP032515	Proteobacteria	Escherichia	coli
258	4M	258_4M_k119_1489_flag_1_multi_6_0000_len_2347	CP020452	Proteobacteria	Neisseria	sicca
258	4M	258_4M_k119_951_flag_0_multi_190_9425_len_132283	CP032515	Proteobacteria	Escherichia	coli
258	4M	258_4M_k119_3313_flag_0_multi_267_7161_len_37738	FP929061	Firmicutes	Anaerostipes	hadrus
258	12M	258_12M_k119_14976_flag_0_multi_96_2101_len_10411	CP013020	Bacteroidetes	Bacteroides	vulgatus
258	12M	258_12M_k119_19940_flag_1_multi_26_9765_len_129637	FP929049	Firmicutes	Roseburia	intestinalis
258	12M	258_12M_k119_2262_flag_0_multi_74_9809_len_155474	FP929053	Firmicutes	Ruminococcus	sp.SR1/5
258	12M	258_12M_k119_24193_flag_0_multi_37_6637_len_61612	FP929043	Firmicutes	Eubacterium	rectale
258	12M	258_12M_k119_16357_flag_0_multi_57_9771_len_124594	FP929053	Firmicutes	Ruminococcus	sp.SR1/5
258	12M	258_12M_k119_21041_flag_0_multi_44_9765_len_75161	GU591783	Firmicutes	Roseburia	inulinivorans
258	12M	258_12M_k119_19295_flag_0_multi_70_9842_len_88575	FP929053	Firmicutes	Ruminococcus	sp.SR1/5
263	B	263_B_k119_5352_flag_1_multi_87_7625_len_11376	CP023005	Actinobacteria	Bifidobacterium	adolescentis
263	B	263_B_k119_985_flag_0_multi_63_9820_len_65305	CP008741	Bacteroidetes	Bacteroides	dorei
263	B	263_B_k119_8650_flag_0_multi_93_9806_len_246279	LR215978	Bacteroidetes	Parabacteroides	distasonis
263	B	263_B_k119_7610_flag_1_multi_70_9841_len_75006	CP015912	Proteobacteria	Escherichia	coli
263	4M	263_4M_k119_12885_flag_1_multi_300_4396_len_11367	CP023005	Actinobacteria	Bifidobacterium	adolescentis
263	4M	263_4M_k119_18922_flag_0_multi_20_9489_len_135164	FP929053	Firmicutes	Ruminococcus	sp.SR1/5
263	4M	263_4M_k119_12113_flag_1_multi_14_0000_len_101587	CP000140	Bacteroidetes	Parabacteroides	distasonis
263	4M	263_4M_k119_14275_flag_0_multi_143_9742_len_222076	CP009057	Bacteroidetes	Bacteroides	dorei
263	4M	263_4M_k119_591_flag_1_multi_11_6127_len_7135	FP929032	Bacteroidetes	Alistipes	shahii
263	4M	263_4M_k119_10371_flag_1_multi_6_9388_len_10414	FP929055	Firmicutes	Blautia	torques
263	4M	263_4M_k119_13263_flag_0_multi_24_9966_len_142037	CP033214	Firmicutes	Clostridioides	difficile
263	12M	263_12M_k119_17916_flag_1_multi_14_4948_len_59847	LR027880	Firmicutes	Roseburia	intestinalis
263	12M	263_12M_k119_22405_flag_0_multi_9_9610_len_10503	CP001107	Firmicutes	Eubacterium	rectale
263	12M	263_12M_k119_60403_flag_1_multi_16_0000_len_73138	CP000140	Bacteroidetes	Parabacteroides	distasonis
263	12M	263_12M_k119_27492_flag_0_multi_14_8088_len_18934	LR027880	Firmicutes	Roseburia	intestinalis
263	12M	263_12M_k119_11792_flag_0_multi_79_9424_len_34402	CR626927	Bacteroidetes	Bacteroides	fragilis
263	12M	263_12M_k119_16061_flag_0_multi_67_8858_len_404379	AP006841	Bacteroidetes	Bacteroides	fragilis
263	12M	263_12M_k119_9702_flag_1_multi_11_0000_len_37526	AE015928	Bacteroidetes	Bacteroides	thetaiotaomicron
263	12M	263_12M_k119_2879_flag_0_multi_27_8903_len_62163	FP929061	Firmicutes	Anaerostipes	hadrus
263	12M	263_12M_k119_67277_flag_0_multi_13_9809_len_13717	LR215981	Firmicutes	Ruthenibacterium	lactatiformans
263	12M	263_12M_k119_23124_flag_0_multi_11_9134_len_2659	CP028341	Actinobacteria	Bifidobacterium	adolescentis
263	12M	263_12M_k119_70218_flag_0_multi_10_0000_len_14766	LT907978	Firmicutes	Eubacterium	hallii
263	12M	263_12M_k119_32187_flag_1_multi_25_0688_len_7153	FP929032	Bacteroidetes	Alistipes	shahii
263	12M	263_12M_k119_28368_flag_1_multi_63_8316_len_56246	CR626927	Bacteroidetes	Bacteroides	fragilis
263	12M	263_12M_k119_48319_flag_1_multi_13_0000_len_123066	AE015928	Bacteroidetes	Bacteroides	thetaiotaomicron
268	B	268_B_k119_4890_flag_1_multi_5_0000_len_3574	CP022247	Firmicutes	Staphylococcus	epidermidis
268	B	268_B_k119_5316_flag_0_multi_22_9889_len_18381	FR821777	Firmicutes	Staphylococcus	argenteus
268	B	268_B_k119_7758_flag_1_multi_273_0000_len_76385	LM997147	Proteobacteria	Escherichia	coli
268	B	268_B_k119_7758_flag_1_multi_273_0000_len_76385	LM997147	Proteobacteria	Escherichia	coli
268	4M	268_4M_k119_4761_flag_0_multi_38_6521_len_131240	FP929044	Firmicutes	Ruminiclostridium	Eubacteriumsiraeum
268	4M	268_4M_k119_5207_flag_1_multi_16_0000_len_37551	LR215978	Bacteroidetes	Parabacteroides	distasonis
268	4M	268_4M_k119_4898_flag_1_multi_34_1660_len_11941	CP007443	Actinobacteria	Bifidobacterium	adolescentis
268	4M	268_4M_k119_9607_flag_1_multi_52_0000_len_149314	AP010953	Proteobacteria	Escherichia	coli
268	4M	268_4M_k119_9546_flag_0_multi_18_8752_len_5889	CP000605	Actinobacteria	Bifidobacterium	longum
268	4M	268_4M_k119_9607_flag_1_multi_52_0000_len_149314	AP010953	Proteobacteria	Escherichia	coli
268	4M	268_4M_k119_8616_flag_0_multi_16_4267_len_53899	LR215978	Bacteroidetes	Parabacteroides	distasonis
268	12M	268_12M_k119_20698_flag_1_multi_20_0000_len_2852	CP026548	Firmicutes	Faecalibacterium	prausnitzii
268	12M	268_12M_k119_3460_flag_0_multi_15_9937_len_47777	FP929053	Firmicutes	Ruminococcus	sp.SR1/5
268	12M	268_12M_k119_9064_flag_0_multi_44_4911_len_28908	FP929042	Firmicutes	Eubacterium	rectale
268	12M	268_12M_k119_30026_flag_1_multi_17_0000_len_11030	CP007443	Actinobacteria	Bifidobacterium	adolescentis
268	12M	268_12M_k119_40604_flag_1_multi_48_0000_len_6206	FP929046	Firmicutes	Faecalibacterium	prausnitzii
268	12M	268_12M_k119_9837_flag_1_multi_44_9561_len_31641	CP026548	Firmicutes	Faecalibacterium	prausnitzii
275	B	275_B_k119_497_flag_1_multi_4_9644_len_2700	AP014658	Actinobacteria	Bifidobacterium	longum
275	B	275_B_k119_7102_flag_1_multi_13_0000_len_10512	CP000140	Bacteroidetes	Parabacteroides	distasonis
275	B	275_B_k119_3305_flag_0_multi_91_9468_len_68555	CP013020	Bacteroidetes	Bacteroides	vulgatus
275	4M	275_4M_k119_1332_flag_0_multi_36_9846_len_46843	CP019944	Proteobacteria	Escherichia	coli
275	12M	275_12M_k119_8408_flag_0_multi_30_9830_len_60062	CP012098	Firmicutes	Anaerostipes	hadrus
275	12M	275_12M_k119_1698_flag_1_multi_41_9956_len_184566	CP030777	Firmicutes	Faecalibacterium	prausnitzii
275	12M	275_12M_k119_13252_flag_1_multi_15_4818_len_7529	CP000605	Actinobacteria	Bifidobacterium	longum
275	12M	275_12M_k119_14742_flag_0_multi_56_7932_len_140846	CP022040	Bacteroidetes	Prevotella	melaninogenica
275	12M	275_12M_k119_5346_flag_0_multi_19_9299_len_37149	CP012098	Firmicutes	Anaerostipes	hadrus
275	12M	275_12M_k119_9350_flag_0_multi_71_9880_len_118628	AE015928	Bacteroidetes	Bacteroides	thetaiotaomicron
276	B	276_B_k119_12499_flag_0_multi_64_2426_len_42859	AP012330	Actinobacteria	Bifidobacterium	pseudocatenulatum
276	B	276_B_k119_14776_flag_0_multi_10_8068_len_14873	AP012325	Actinobacteria	Bifidobacterium	catenulatum
276	B	276_B_k119_14975_flag_0_multi_34_9604_len_34495	FP929034	Actinobacteria	Bifidobacterium	longum
276	4M	276_4M_k119_9223_flag_0_multi_48_9825_len_54843	KM406416	Actinobacteria	Bifidobacterium	breve
276	4M	276_4M_k119_9223_flag_0_multi_48_9825_len_54843	KM406416	Actinobacteria	Bifidobacterium	breve
276	4M	276_4M_k119_6972_flag_0_multi_165_9193_len_81939	AP012330	Actinobacteria	Bifidobacterium	pseudocatenulatum
276	4M	276_4M_k119_1582_flag_1_multi_54_4688_len_103200	CP008741	Bacteroidetes	Bacteroides	dorei
276	4M	276_4M_k119_12268_flag_1_multi_55_7890_len_208738	LR215978	Bacteroidetes	Parabacteroides	distasonis
276	12M	276_12M_k119_32928_flag_1_multi_13_6927_len_34721	LR027880	Firmicutes	Roseburia	intestinalis
276	12M	276_12M_k119_14642_flag_1_multi_65_8474_len_8616	CP026548	Firmicutes	Faecalibacterium	prausnitzii
276	12M	276_12M_k119_2439_flag_0_multi_34_9766_len_29234	FP929054	Firmicutes	Blautia	obeum
276	12M	276_12M_k119_5178_flag_0_multi_10_9953_len_42781	FP929050	Firmicutes	Roseburia	intestinalis
276	12M	276_12M_k119_22287_flag_1_multi_7_9313_len_6435	FP929042	Firmicutes	Eubacterium	rectale
276	12M	276_12M_k119_28281_flag_0_multi_108_9128_len_23065	CP011531	Bacteroidetes	Bacteroides	dorei
276	12M	276_12M_k119_18422_flag_0_multi_40_8964_len_215556	AE015928	Bacteroidetes	Bacteroides	thetaiotaomicron
276	12M	276_12M_k119_33363_flag_0_multi_8_9772_len_18719	AP012330	Actinobacteria	Bifidobacterium	pseudocatenulatum
276	12M	276_12M_k119_11554_flag_1_multi_18_9892_len_9356	AP014658	Actinobacteria	Bifidobacterium	longum
276	12M	276_12M_k119_27395_flag_1_multi_10_3501_len_26272	LT907978	Firmicutes	Eubacterium	hallii
276	12M	276_12M_k119_36227_flag_0_multi_18_4698_len_131428	CP012801	Bacteroidetes	Bacteroides	cellulosilyticus
276	12M	276_12M_k119_19065_flag_1_multi_12_0000_len_32675	LT907978	Firmicutes	Eubacterium	hallii
276	12M	276_12M_k119_19283_flag_0_multi_58_2407_len_227985	FP929037	Firmicutes	Clostridium	saccharolyticum
281	B	281_B_k119_12576_flag_0_multi_108_7815_len_161488	CP007619	Bacteroidetes	Bacteroides	dorei
281	B	281_B_k119_17335_flag_1_multi_30_0000_len_99515	LR025096	Proteobacteria	Escherichia	coli
281	B	281_B_k119_12980_flag_0_multi_148_4447_len_83026	AP012330	Actinobacteria	Bifidobacterium	pseudocatenulatum
281	B	281_B_k119_9018_flag_0_multi_130_1212_len_294284	CP009057	Bacteroidetes	Bacteroides	dorei
281	4M	281_4M_k119_7223_flag_1_multi_26_0000_len_39570	LR134375	Firmicutes	Veillonella	dispar
281	4M	281_4M_k119_2878_flag_0_multi_101_3159_len_117477	CP009057	Bacteroidetes	Bacteroides	dorei
281	4M	281_4M_k119_26259_flag_0_multi_220_2876_len_83026	AP012330	Actinobacteria	Bifidobacterium	pseudocatenulatum
281	4M	281_4M_k119_7223_flag_1_multi_26_0000_len_39570	LR134375	Firmicutes	Veillonella	dispar
281	4M	281_4M_k119_7223_flag_1_multi_26_0000_len_39570	LR134375	Firmicutes	Veillonella	dispar
281	4M	281_4M_k119_18246_flag_0_multi_35_9920_len_175225	AP018535	Firmicutes	unknown	unknown
281	4M	281_4M_k119_9305_flag_0_multi_119_9737_len_181667	CP009057	Bacteroidetes	Bacteroides	dorei
281	4M	281_4M_k119_15996_flag_0_multi_20_9178_len_64318	CP006804	Firmicutes	Lactobacillus	rhamnosus
281	12M	281_12M_k119_33320_flag_0_multi_52_8181_len_11554	CP011531	Bacteroidetes	Bacteroides	dorei
281	12M	281_12M_k119_20566_flag_0_multi_13_9940_len_43742	CP022464	Firmicutes	Clostridium	bolteae
282	B	282_B_k119_1345_flag_1_multi_230_9762_len_193638	CP002291	Proteobacteria	Escherichia	coli
282	B	282_B_k119_1345_flag_1_multi_230_9762_len_193638	CP002291	Proteobacteria	Escherichia	coli
282	B	282_B_k119_4328_flag_0_multi_12_6663_len_16229	CP013020	Bacteroidetes	Bacteroides	vulgatus
282	B	282_B_k119_2627_flag_1_multi_50_0000_len_22163	AP018132	Actinobacteria	Bifidobacterium	bifidum
282	B	282_B_k119_651_flag_0_multi_7_9923_len_78967	CP020451	Firmicutes	Streptococcus	salivarius
282	4M	282_4M_k119_3019_flag_1_multi_666_0716_len_21597	LR134354	Actinobacteria	Bifidobacterium	longum
282	4M	282_4M_k119_607_flag_1_multi_27_6331_len_26099	CP003122	Firmicutes	Streptococcus	parasanguinis
282	4M	282_4M_k119_2845_flag_0_multi_18_9840_len_22561	AP018132	Actinobacteria	Bifidobacterium	bifidum
282	4M	282_4M_k119_8032_flag_1_multi_16_2990_len_5072	AP011540	Actinobacteria	Rothia	mucilaginosa
332	B	332_B_k119_1161_flag_0_multi_10_9842_len_12802	CP015399	Firmicutes	Lachnoclostridium	sp.YL32
332	B	332_B_k119_3741_flag_0_multi_60_4935_len_129345	AE015928	Bacteroidetes	Bacteroides	thetaiotaomicron
332	B	332_B_k119_8848_flag_0_multi_62_8847_len_88402	AE015928	Bacteroidetes	Bacteroides	thetaiotaomicron
332	4M	332_4M_k119_5428_flag_1_multi_9_2485_len_23474	LT629792	Actinobacteria	Actinomyces	radingae
332	4M	332_4M_k119_8574_flag_0_multi_103_0638_len_146994	AE015928	Bacteroidetes	Bacteroides	thetaiotaomicron
332	4M	332_4M_k119_702_flag_1_multi_19_0000_len_103606	LT906459	Bacteroidetes	Odoribacter	splanchnicus
332	4M	332_4M_k119_4584_flag_0_multi_8_9896_len_15543	LT629792	Actinobacteria	Actinomyces	radingae
332	4M	332_4M_k119_7345_flag_1_multi_9_0000_len_42757	LR134524	Firmicutes	Peptoniphilus	harei
332	4M	332_4M_k119_1382_flag_0_multi_104_6189_len_85906	AE015928	Bacteroidetes	Bacteroides	thetaiotaomicron
332	4M	332_4M_k119_3565_flag_1_multi_137_6616_len_16109	CP023005	Actinobacteria	Bifidobacterium	adolescentis
332	12M	332_12M_k119_28333_flag_0_multi_43_6042_len_30974	FP929054	Firmicutes	Blautia	obeum
332	12M	332_12M_k119_16505_flag_0_multi_17_7594_len_24512	FP929062	Firmicutes	unknown	unknown
332	12M	332_12M_k119_32823_flag_0_multi_29_9629_len_31385	LN877293	Bacteroidetes	Bacteroides	fragilis
332	12M	332_12M_k119_7294_flag_0_multi_30_9753_len_48650	CP012098	Firmicutes	Anaerostipes	hadrus
332	12M	332_12M_k119_40945_flag_1_multi_5_9618_len_2215	CP028524	Firmicutes	Clostridioides	difficile
332	12M	332_12M_k119_24751_flag_1_multi_5_9695_len_3396	CP003040	Firmicutes	Roseburia	hominis
332	12M	332_12M_k119_2257_flag_1_multi_5_0000_len_4505	LT906459	Bacteroidetes	Odoribacter	splanchnicus
332	12M	332_12M_k119_26497_flag_0_multi_8_9568_len_23832	CP022464	Firmicutes	Clostridium	bolteae
335	B	335_B_k119_1510_flag_1_multi_67_0000_len_268548	CP033092	Proteobacteria	Escherichia	coli
335	B	335_B_k119_1510_flag_1_multi_67_0000_len_268548	CP033092	Proteobacteria	Escherichia	coli
335	B	335_B_k119_5123_flag_0_multi_395_1940_len_89318	LR027382	Bacteroidetes	Alistipes	sp.Marseille-P5997
335	B	335_B_k119_3830_flag_1_multi_13_9290_len_7077	CP028724	Firmicutes	Enterococcus	faecalis
335	4M	335_4M_k119_2380_flag_0_multi_175_3321_len_32304	CP011531	Bacteroidetes	Bacteroides	dorei
335	4M	335_4M_k119_7844_flag_0_multi_192_6458_len_77643	CP011531	Bacteroidetes	Bacteroides	dorei
335	4M	335_4M_k119_10211_flag_0_multi_346_6736_len_141871	CP001361	Actinobacteria	Bifidobacterium	bifidum
335	12M	335_12M_k119_4508_flag_1_multi_7_9625_len_3854	CP019721	Firmicutes	Veillonella	parvula
335	12M	335_12M_k119_5577_flag_0_multi_6_9864_len_8932	LT906445	Firmicutes	Veillonella	parvula
335	12M	335_12M_k119_4128_flag_0_multi_287_0779_len_77787	CP011531	Bacteroidetes	Bacteroides	dorei
335	12M	335_12M_k119_421_flag_0_multi_281_1992_len_44823	CP011531	Bacteroidetes	Bacteroides	dorei
335	12M	335_12M_k119_8752_flag_1_multi_4_8269_len_5341	LT906445	Firmicutes	Veillonella	parvula
335	12M	335_12M_k119_10767_flag_0_multi_117_1166_len_116951	LR027880	Firmicutes	Roseburia	intestinalis
335	12M	335_12M_k119_8752_flag_1_multi_4_8269_len_5341	LT906445	Firmicutes	Veillonella	parvula
335	12M	335_12M_k119_912_flag_1_multi_32_9358_len_138273	CP021393	Actinobacteria	Bifidobacterium	breve
335	12M	335_12M_k119_5577_flag_0_multi_6_9864_len_8932	LT906445	Firmicutes	Veillonella	parvula
338	B	338_B_k119_674_flag_1_multi_14_8143_len_19046	AP014658	Actinobacteria	Bifidobacterium	longum
338	B	338_B_k119_4687_flag_0_multi_278_9785_len_413684	LR134031	Proteobacteria	Escherichia	coli
338	B	338_B_k119_4687_flag_0_multi_278_9785_len_413684	LR134031	Proteobacteria	Escherichia	coli
338	B	338_B_k119_1352_flag_0_multi_209_9374_len_66865	CP012706	Bacteroidetes	Bacteroides	fragilis
338	4M	338_4M_k119_1406_flag_0_multi_141_9161_len_33712	CP012706	Bacteroidetes	Bacteroides	fragilis
338	4M	338_4M_k119_5278_flag_1_multi_27_9800_len_177277	LR134031	Proteobacteria	Escherichia	coli
338	4M	338_4M_k119_5278_flag_1_multi_27_9800_len_177277	LR134031	Proteobacteria	Escherichia	coli
338	12M	338_12M_k119_35257_flag_1_multi_7_9929_len_6028	CP000140	Bacteroidetes	Parabacteroides	distasonis
338	12M	338_12M_k119_34384_flag_1_multi_16_6027_len_49442	FP929044	Firmicutes	Ruminiclostridium	Eubacteriumsiraeum
338	12M	338_12M_k119_5344_flag_1_multi_15_7325_len_15596	FP929059	Firmicutes	Eubacterium	siraeum
338	12M	338_12M_k119_35694_flag_0_multi_15_9757_len_25399	MH229773	Firmicutes	Clostridioides	difficile
338	12M	338_12M_k119_34384_flag_1_multi_16_6027_len_49442	FP929044	Firmicutes	Ruminiclostridium	Eubacteriumsiraeum
338	12M	338_12M_k119_16661_flag_1_multi_5_0000_len_10753	AP012330	Actinobacteria	Bifidobacterium	pseudocatenulatum
338	12M	338_12M_k119_15406_flag_1_multi_18_5007_len_93360	AP018536	Firmicutes	unknown	unknown
338	12M	338_12M_k119_31099_flag_1_multi_10_6233_len_6942	CP026548	Firmicutes	Faecalibacterium	prausnitzii
341	B	341_B_k119_6598_flag_1_multi_6_9802_len_9805	CP021140	Firmicutes	Lactococcus	lactis
341	B	341_B_k119_9742_flag_0_multi_114_5441_len_73140	AP012330	Actinobacteria	Bifidobacterium	pseudocatenulatum
341	B	341_B_k119_14292_flag_0_multi_119_4978_len_37895	CP000139	Bacteroidetes	Bacteroides	vulgatus
341	4M	341_4M_k119_13262_flag_0_multi_170_7926_len_32899	CP012706	Bacteroidetes	Bacteroides	fragilis
341	4M	341_4M_k119_11987_flag_1_multi_13_0000_len_10428	CP019721	Firmicutes	Veillonella	parvula
341	4M	341_4M_k119_2070_flag_1_multi_9_0000_len_9528	KM406416	Actinobacteria	Bifidobacterium	breve
341	4M	341_4M_k119_2070_flag_1_multi_9_0000_len_9528	KM406416	Actinobacteria	Bifidobacterium	breve
341	4M	341_4M_k119_8155_flag_0_multi_15_1740_len_3424	FP929055	Firmicutes	Blautia	torques
341	4M	341_4M_k119_10707_flag_1_multi_19_7231_len_19402	LR134375	Firmicutes	Veillonella	dispar
341	4M	341_4M_k119_3101_flag_1_multi_26_0000_len_19260	CP019721	Firmicutes	Veillonella	parvula
341	4M	341_4M_k119_3101_flag_1_multi_26_0000_len_19260	CP019721	Firmicutes	Veillonella	parvula
341	4M	341_4M_k119_9407_flag_0_multi_52_8004_len_72812	AP012330	Actinobacteria	Bifidobacterium	pseudocatenulatum
341	4M	341_4M_k119_5972_flag_0_multi_108_0712_len_168000	AP006841	Bacteroidetes	Bacteroides	fragilis
341	4M	341_4M_k119_10707_flag_1_multi_19_7231_len_19402	LR134375	Firmicutes	Veillonella	dispar
341	12M	341_12M_k119_20377_flag_0_multi_34_9583_len_32718	CP026548	Firmicutes	Faecalibacterium	prausnitzii
341	12M	341_12M_k119_12979_flag_0_multi_74_0000_len_30411	CP012706	Bacteroidetes	Bacteroides	fragilis
341	12M	341_12M_k119_20377_flag_0_multi_34_9583_len_32718	CP026548	Firmicutes	Faecalibacterium	prausnitzii
341	12M	341_12M_k119_30827_flag_1_multi_6_9228_len_12864	CP016394	Firmicutes	Streptococcus	thermophilus
341	12M	341_12M_k119_19374_flag_0_multi_23_2805_len_160946	CP001104	Firmicutes	Eubacterium	eligens
341	12M	341_12M_k119_2189_flag_1_multi_6_8063_len_6530	HF545617	Firmicutes	Ruminococcus	bicirculans
341	12M	341_12M_k119_26474_flag_0_multi_57_8569_len_131290	AP006841	Bacteroidetes	Bacteroides	fragilis
341	12M	341_12M_k119_36432_flag_0_multi_56_8681_len_143092	FP929042	Firmicutes	Eubacterium	rectale
343	B	343_B_k119_819_flag_0_multi_14_9576_len_85350	CP009057	Bacteroidetes	Bacteroides	dorei
343	4M	343_4M_k119_5476_flag_1_multi_169_7914_len_10930	CP021388	Actinobacteria	Bifidobacterium	breve
343	4M	343_4M_k119_4097_flag_1_multi_23_6322_len_71705	CP019721	Firmicutes	Veillonella	parvula
343	4M	343_4M_k119_4655_flag_0_multi_438_5486_len_85414	CP009057	Bacteroidetes	Bacteroides	dorei
343	12M	343_12M_k119_6274_flag_1_multi_14_0000_len_8843	CP026548	Firmicutes	Faecalibacterium	prausnitzii
343	12M	343_12M_k119_5758_flag_0_multi_94_7069_len_85426	CP009057	Bacteroidetes	Bacteroides	dorei
345	B	345_B_k119_508_flag_0_multi_42_9726_len_30795	AP012325	Actinobacteria	Bifidobacterium	catenulatum
345	B	345_B_k119_875_flag_0_multi_102_5967_len_10235	CP024959	Actinobacteria	Bifidobacterium	adolescentis
345	B	345_B_k119_8194_flag_1_multi_13_1353_len_3298	CP010453	Actinobacteria	Bifidobacterium	longum
345	B	345_B_k119_9681_flag_0_multi_47_9032_len_87499	CP001840	Actinobacteria	Bifidobacterium	bifidum
345	4M	345_4M_k119_10210_flag_1_multi_26_4241_len_10896	CP021420	Verrucomicrobia	Akkermansia	muciniphila
345	4M	345_4M_k119_3220_flag_0_multi_110_0415_len_87811	CP001840	Actinobacteria	Bifidobacterium	bifidum
345	4M	345_4M_k119_10210_flag_1_multi_26_4241_len_10896	CP021420	Verrucomicrobia	Akkermansia	muciniphila
345	4M	345_4M_k119_18668_flag_1_multi_30_9510_len_18294	AP014658	Actinobacteria	Bifidobacterium	longum
345	4M	345_4M_k119_5109_flag_1_multi_11_0000_len_9428	LR134375	Firmicutes	Veillonella	dispar
345	12M	345_12M_k119_3316_flag_1_multi_10_0000_len_20312	CP025824	Verrucomicrobia	Akkermansia	muciniphila
345	12M	345_12M_k119_2424_flag_0_multi_72_3332_len_21954	CP009057	Bacteroidetes	Bacteroides	dorei
345	12M	345_12M_k119_29097_flag_0_multi_222_5003_len_151071	CP036491	Bacteroidetes	Bacteroides	sp.A1C1
345	12M	345_12M_k119_21796_flag_0_multi_65_2006_len_112889	CP007619	Bacteroidetes	Bacteroides	dorei
345	12M	345_12M_k119_33652_flag_0_multi_13_3644_len_63540	AE015928	Bacteroidetes	Bacteroides	thetaiotaomicron
345	12M	345_12M_k119_25443_flag_1_multi_7_5389_len_4823	FP929042	Firmicutes	Eubacterium	rectale
350	B	350_B_k119_9696_flag_0_multi_56_3848_len_252628	CP000140	Bacteroidetes	Parabacteroides	distasonis
350	B	350_B_k119_6198_flag_0_multi_53_9816_len_63335	LR215978	Bacteroidetes	Parabacteroides	distasonis
350	B	350_B_k119_3182_flag_0_multi_24_9858_len_34030	CP012706	Bacteroidetes	Bacteroides	fragilis
350	B	350_B_k119_4021_flag_0_multi_49_8610_len_376710	CP022754	Bacteroidetes	Parabacteroides	sp.CT06
350	4M	350_4M_k119_5645_flag_1_multi_82_9840_len_102835	KM406416	Actinobacteria	Bifidobacterium	breve
350	4M	350_4M_k119_9889_flag_1_multi_33_0000_len_222658	CP033092	Proteobacteria	Escherichia	coli
350	4M	350_4M_k119_5645_flag_1_multi_82_9840_len_102835	KM406416	Actinobacteria	Bifidobacterium	breve
350	4M	350_4M_k119_3713_flag_0_multi_393_9903_len_144490	CP012706	Bacteroidetes	Bacteroides	fragilis
350	4M	350_4M_k119_3213_flag_1_multi_19_4411_len_12731	CP002286	Actinobacteria	Bifidobacterium	longum
350	4M	350_4M_k119_9889_flag_1_multi_33_0000_len_222658	CP033092	Proteobacteria	Escherichia	coli
350	4M	350_4M_k119_8054_flag_0_multi_260_5011_len_429424	FQ312004	Bacteroidetes	Bacteroides	fragilis
350	12M	350_12M_k119_9956_flag_1_multi_15_9189_len_7328	CP026548	Firmicutes	Faecalibacterium	prausnitzii
350	12M	350_12M_k119_1954_flag_1_multi_8_0000_len_6066	FP929061	Firmicutes	Anaerostipes	hadrus
350	12M	350_12M_k119_5218_flag_0_multi_14_9793_len_27130	AY307023	Firmicutes	Blautia	gnavus
350	12M	350_12M_k119_7902_flag_1_multi_13_5029_len_11999	CP011531	Bacteroidetes	Bacteroides	dorei
350	12M	350_12M_k119_2107_flag_1_multi_28_9823_len_63236	FP929054	Firmicutes	Blautia	obeum
350	12M	350_12M_k119_17751_flag_0_multi_36_2602_len_14967	CP000139	Bacteroidetes	Bacteroides	vulgatus
350	12M	350_12M_k119_4607_flag_0_multi_40_9807_len_82862	AE015928	Bacteroidetes	Bacteroides	thetaiotaomicron
350	12M	350_12M_k119_13486_flag_0_multi_35_9750_len_371813	CP022754	Bacteroidetes	Parabacteroides	sp.CT06
350	12M	350_12M_k119_4548_flag_0_multi_34_9789_len_32336	LR215978	Bacteroidetes	Parabacteroides	distasonis
350	12M	350_12M_k119_6504_flag_0_multi_21_9949_len_83117	CP022412	Bacteroidetes	Bacteroides	caccae
350	12M	350_12M_k119_19424_flag_1_multi_67_9637_len_178935	CP021420	Verrucomicrobia	Akkermansia	muciniphila
350	12M	350_12M_k119_21958_flag_1_multi_30_6837_len_69720	CP036491	Bacteroidetes	Bacteroides	sp.A1C1
350	12M	350_12M_k119_19424_flag_1_multi_67_9637_len_178935	CP021420	Verrucomicrobia	Akkermansia	muciniphila
350	12M	350_12M_k119_14565_flag_1_multi_27_4838_len_9639	FP929032	Bacteroidetes	Alistipes	shahii
350	12M	350_12M_k119_17911_flag_0_multi_36_9937_len_228702	CP000140	Bacteroidetes	Parabacteroides	distasonis
350	12M	350_12M_k119_26234_flag_0_multi_36_6841_len_50542	CP007443	Actinobacteria	Bifidobacterium	adolescentis
377	B	377_B_k119_3997_flag_0_multi_190_8144_len_267322	CP011915	Proteobacteria	Escherichia	coli
377	B	377_B_k119_1249_flag_0_multi_400_1550_len_65321	AP018131	Actinobacteria	Bifidobacterium	bifidum
377	B	377_B_k119_3581_flag_0_multi_112_6720_len_25201	CP024959	Actinobacteria	Bifidobacterium	adolescentis
377	B	377_B_k119_3997_flag_0_multi_190_8144_len_267322	CP011915	Proteobacteria	Escherichia	coli
377	4M	377_4M_k119_17081_flag_1_multi_4_0000_len_1511	CP001891	Proteobacteria	Klebsiella	variicola
377	4M	377_4M_k119_13247_flag_1_multi_140_4169_len_23988	AP018131	Actinobacteria	Bifidobacterium	bifidum
377	4M	377_4M_k119_15545_flag_0_multi_51_9813_len_108951	CP000139	Bacteroidetes	Bacteroides	vulgatus
377	4M	377_4M_k119_5400_flag_0_multi_16_9941_len_109181	CP003726	Firmicutes	Enterococcus	faecalis
377	12M	377_12M_k119_14387_flag_0_multi_10_6588_len_71659	FP929053	Firmicutes	Ruminococcus	sp.SR1/5
377	12M	377_12M_k119_24469_flag_1_multi_7_0000_len_5449	KM406416	Actinobacteria	Bifidobacterium	breve
377	12M	377_12M_k119_1032_flag_0_multi_16_9225_len_4248	CP006712	Actinobacteria	Bifidobacterium	breve
377	12M	377_12M_k119_4120_flag_0_multi_21_7222_len_5043	LS483325	Firmicutes	Streptococcus	equi
377	12M	377_12M_k119_15908_flag_1_multi_18_3565_len_8229	CP036491	Bacteroidetes	Bacteroides	sp.A1C1
377	12M	377_12M_k119_1615_flag_1_multi_65_9761_len_108951	CP000139	Bacteroidetes	Bacteroides	vulgatus
377	12M	377_12M_k119_22732_flag_0_multi_12_9228_len_3226	CP034192	Actinobacteria	Bifidobacterium	breve
385	B	385_B_k119_866_flag_0_multi_23_1762_len_7797	FR873482	Firmicutes	Streptococcus	salivarius
385	B	385_B_k119_6984_flag_0_multi_36_5071_len_36012	AP011540	Actinobacteria	Rothia	mucilaginosa
385	4M	385_4M_k119_885_flag_1_multi_41_0000_len_155044	CP015283	Firmicutes	Streptococcus	salivarius
385	4M	385_4M_k119_3893_flag_1_multi_14_0000_len_8977	CP028122	Proteobacteria	Escherichia	coli
385	4M	385_4M_k119_4753_flag_0_multi_688_7094_len_94825	LR134354	Actinobacteria	Bifidobacterium	longum
385	4M	385_4M_k119_5039_flag_0_multi_39_9793_len_37883	CP020431	Firmicutes	Streptococcus	sp.FDAARGOS_192
385	12M	385_12M_k119_331_flag_1_multi_4_0000_len_1116	CP022722	Firmicutes	Clostridium	innocuum
385	12M	385_12M_k119_19331_flag_0_multi_52_7988_len_216006	CP001104	Firmicutes	Eubacterium	eligens
385	12M	385_12M_k119_36489_flag_0_multi_38_9748_len_60496	CP030777	Firmicutes	Faecalibacterium	prausnitzii
385	12M	385_12M_k119_45233_flag_0_multi_53_6086_len_188911	CP001104	Firmicutes	Eubacterium	eligens
385	12M	385_12M_k119_62655_flag_0_multi_32_6883_len_28861	FP929042	Firmicutes	Eubacterium	rectale
385	12M	385_12M_k119_19997_flag_0_multi_27_9768_len_46754	AP006841	Bacteroidetes	Bacteroides	fragilis
385	12M	385_12M_k119_39381_flag_0_multi_14_7538_len_11322	CP025045	Firmicutes	Clostridioides	difficile
385	12M	385_12M_k119_54602_flag_0_multi_35_9816_len_38092	LN877293	Bacteroidetes	Bacteroides	fragilis
385	12M	385_12M_k119_16905_flag_1_multi_12_8632_len_11614	FP929048	Firmicutes	Megamonas	hypermegale
385	12M	385_12M_k119_48816_flag_0_multi_26_9658_len_13815	CP026548	Firmicutes	Faecalibacterium	prausnitzii
387	B	387_B_k119_6797_flag_1_multi_131_9803_len_133167	CP008697	Proteobacteria	Escherichia	coli
387	B	387_B_k119_3973_flag_0_multi_433_7910_len_240982	CP011531	Bacteroidetes	Bacteroides	dorei
387	B	387_B_k119_6870_flag_1_multi_45_9454_len_212879	CP036491	Bacteroidetes	Bacteroides	sp.A1C1
387	4M	387_4M_k119_22553_flag_1_multi_12_0000_len_3575	AP014938	Actinobacteria	Rothia	mucilaginosa
387	4M	387_4M_k119_1368_flag_1_multi_203_0573_len_58906	AP018131	Actinobacteria	Bifidobacterium	bifidum
387	4M	387_4M_k119_15797_flag_1_multi_37_9798_len_22109	CP019721	Firmicutes	Veillonella	parvula
387	4M	387_4M_k119_14621_flag_1_multi_28_3023_len_14008	CP019721	Firmicutes	Veillonella	parvula
387	4M	387_4M_k119_10517_flag_1_multi_11_5518_len_6230	AP011540	Actinobacteria	Rothia	mucilaginosa
387	12M	387_12M_k119_423_flag_1_multi_29_5508_len_17616	CP036491	Bacteroidetes	Bacteroides	sp.A1C1
387	12M	387_12M_k119_20110_flag_1_multi_21_7704_len_97514	CP019721	Firmicutes	Veillonella	parvula
387	12M	387_12M_k119_20110_flag_1_multi_21_7704_len_97514	CP019721	Firmicutes	Veillonella	parvula
387	12M	387_12M_k119_1191_flag_1_multi_5_0000_len_9535	AP006841	Bacteroidetes	Bacteroides	fragilis
387	12M	387_12M_k119_20110_flag_1_multi_21_7704_len_97514	CP019721	Firmicutes	Veillonella	parvula
387	12M	387_12M_k119_20110_flag_1_multi_21_7704_len_97514	CP019721	Firmicutes	Veillonella	parvula
387	12M	387_12M_k119_20110_flag_1_multi_21_7704_len_97514	CP019721	Firmicutes	Veillonella	parvula
387	12M	387_12M_k119_24660_flag_1_multi_31_8835_len_64763	CP025827	Verrucomicrobia	Akkermansia	muciniphila
387	12M	387_12M_k119_6515_flag_1_multi_6_0000_len_11571	LN877293	Bacteroidetes	Bacteroides	fragilis
387	12M	387_12M_k119_23589_flag_1_multi_13_0000_len_3127	FP929045	Firmicutes	Faecalibacterium	prausnitzii
387	12M	387_12M_k119_11584_flag_1_multi_28_0000_len_51655	CP024742	Verrucomicrobia	Akkermansia	muciniphila
397	B	397_B_k119_514_flag_0_multi_66_8845_len_239940	CP007443	Actinobacteria	Bifidobacterium	adolescentis
397	B	397_B_k119_2695_flag_1_multi_7_9882_len_11966	CP020566	Firmicutes	Veillonella	atypica
397	4M	397_4M_k119_4215_flag_0_multi_55_5599_len_181368	CP017063	Firmicutes	Lactobacillus	rhamnosus
397	12M	397_12M_k119_2655_flag_0_multi_93_1353_len_39483	FP929049	Firmicutes	Roseburia	intestinalis
397	12M	397_12M_k119_10960_flag_0_multi_45_5912_len_30187	FP929045	Firmicutes	Faecalibacterium	prausnitzii
397	12M	397_12M_k119_24953_flag_0_multi_138_9877_len_448726	FP929043	Firmicutes	Eubacterium	rectale
397	12M	397_12M_k119_20829_flag_1_multi_8_0000_len_17310	CP012098	Firmicutes	Anaerostipes	hadrus
503	B	503_B_k119_1283_flag_0_multi_100_8988_len_9368	LM996081	Proteobacteria	Escherichia	coli
503	B	503_B_k119_3004_flag_1_multi_42_4702_len_86848	CP010437	Actinobacteria	Bifidobacterium	adolescentis
503	B	503_B_k119_727_flag_1_multi_5_2960_len_1396	CP032515	Proteobacteria	Escherichia	coli
503	B	503_B_k119_646_flag_0_multi_24_8418_len_6189	LR134354	Actinobacteria	Bifidobacterium	longum
503	B	503_B_k119_4683_flag_1_multi_15_8238_len_21994	AP018131	Actinobacteria	Bifidobacterium	bifidum
503	4M	503_4M_k119_1531_flag_1_multi_11_9874_len_170014	CP000140	Bacteroidetes	Parabacteroides	distasonis
503	4M	503_4M_k119_7528_flag_1_multi_8_4011_len_12903	CP002273	Firmicutes	Eubacterium	callanderi
503	4M	503_4M_k119_9132_flag_0_multi_135_3063_len_89728	AP017610	Proteobacteria	Escherichia	coli
503	4M	503_4M_k119_17249_flag_0_multi_7_9409_len_35519	CP002273	Firmicutes	Eubacterium	callanderi
503	4M	503_4M_k119_9132_flag_0_multi_135_3063_len_89728	AP017610	Proteobacteria	Escherichia	coli
503	4M	503_4M_k119_4545_flag_0_multi_75_9632_len_81712	AP018131	Actinobacteria	Bifidobacterium	bifidum
503	4M	503_4M_k119_20893_flag_1_multi_13_0000_len_109292	CP022754	Bacteroidetes	Parabacteroides	sp.CT06
503	4M	503_4M_k119_19416_flag_1_multi_1_0000_len_1263	CP032515	Proteobacteria	Escherichia	coli
503	4M	503_4M_k119_2867_flag_0_multi_38_9939_len_125410	CP003726	Firmicutes	Enterococcus	faecalis
503	4M	503_4M_k119_18076_flag_1_multi_17_7819_len_19524	CP015406	Firmicutes	Flavonifractor	plautii
503	4M	503_4M_k119_12324_flag_0_multi_10_9798_len_9996	KM406416	Actinobacteria	Bifidobacterium	breve
503	12M	503_12M_k119_1477_flag_0_multi_41_9597_len_68209	FP929043	Firmicutes	Eubacterium	rectale
503	12M	503_12M_k119_37163_flag_1_multi_6_0000_len_3260	FP929059	Firmicutes	Eubacterium	siraeum
503	12M	503_12M_k119_45941_flag_0_multi_30_9582_len_18052	CP026548	Firmicutes	Faecalibacterium	prausnitzii
503	12M	503_12M_k119_30046_flag_0_multi_33_5834_len_29759	FP929046	Firmicutes	Faecalibacterium	prausnitzii
503	12M	503_12M_k119_43232_flag_0_multi_46_9862_len_150390	FP929042	Firmicutes	Eubacterium	rectale
503	12M	503_12M_k119_8333_flag_1_multi_26_9862_len_75586	AP018536	Firmicutes	unknown	unknown
503	12M	503_12M_k119_25772_flag_1_multi_9_0000_len_9222	LT907978	Firmicutes	Eubacterium	hallii
503	12M	503_12M_k119_31743_flag_1_multi_4_0000_len_1243	CP011307	Firmicutes	Intestinimonas	butyriciproducens
503	12M	503_12M_k119_43541_flag_1_multi_9_0000_len_15140	CP012098	Firmicutes	Anaerostipes	hadrus
503	12M	503_12M_k119_13177_flag_0_multi_28_9762_len_57704	FP929049	Firmicutes	Roseburia	intestinalis
503	12M	503_12M_k119_36662_flag_0_multi_24_0000_len_45765	AP018536	Firmicutes	unknown	unknown
504	B	504_B_k119_3898_flag_0_multi_570_8234_len_129210	LR134312	Firmicutes	Enterococcus	faecalis
504	B	504_B_k119_1288_flag_0_multi_6_9967_len_36681	LR134336	Firmicutes	Streptococcus	oralis
504	B	504_B_k119_1288_flag_0_multi_6_9967_len_36681	LR134336	Firmicutes	Streptococcus	oralis
504	B	504_B_k119_903_flag_1_multi_4_8333_len_3214	LR134291	Firmicutes	Streptococcus	gordonii
504	B	504_B_k119_4801_flag_0_multi_5_8206_len_6919	FR720602	Firmicutes	Streptococcus	oralis
504	B	504_B_k119_1953_flag_0_multi_84_6770_len_9742	CP003683	Proteobacteria	Klebsiella	michiganensis
504	4M	504_4M_k119_6421_flag_0_multi_19_9599_len_9590	KM406416	Actinobacteria	Bifidobacterium	breve
504	4M	504_4M_k119_11379_flag_0_multi_60_8793_len_127370	CP023366	Proteobacteria	Escherichia	coli
504	4M	504_4M_k119_116_flag_0_multi_29_9395_len_9704	CP003683	Proteobacteria	Klebsiella	michiganensis
504	4M	504_4M_k119_12123_flag_1_multi_7_7389_len_7332	CP015406	Firmicutes	Flavonifractor	plautii
504	4M	504_4M_k119_11379_flag_0_multi_60_8793_len_127370	CP023366	Proteobacteria	Escherichia	coli
504	4M	504_4M_k119_10682_flag_0_multi_336_8959_len_129210	LR134312	Firmicutes	Enterococcus	faecalis
504	12M	504_12M_k119_6156_flag_0_multi_81_0798_len_25910	FP929042	Firmicutes	Eubacterium	rectale
504	12M	504_12M_k119_3055_flag_0_multi_9_9866_len_13518	FP929062	Firmicutes	unknown	unknown
504	12M	504_12M_k119_15101_flag_0_multi_12_9803_len_12291	CP025216	Firmicutes	Streptococcus	thermophilus
504	12M	504_12M_k119_23858_flag_1_multi_7_7829_len_8504	CP022723	Actinobacteria	Bifidobacterium	bifidum
504	12M	504_12M_k119_21238_flag_1_multi_54_2988_len_19065	LR027880	Firmicutes	Roseburia	intestinalis
504	12M	504_12M_k119_10862_flag_1_multi_37_0000_len_46127	CP030777	Firmicutes	Faecalibacterium	prausnitzii
504	12M	504_12M_k119_19565_flag_0_multi_21_8471_len_41867	LR134375	Firmicutes	Veillonella	dispar
504	12M	504_12M_k119_19565_flag_0_multi_21_8471_len_41867	LR134375	Firmicutes	Veillonella	dispar
504	12M	504_12M_k119_24236_flag_0_multi_37_3312_len_7753	CP031021	Firmicutes	Streptococcus	thermophilus
504	12M	504_12M_k119_10056_flag_0_multi_10_9659_len_5991	KM406416	Actinobacteria	Bifidobacterium	breve
507	B	507_B_k119_1806_flag_0_multi_35_9336_len_72484	CP017063	Firmicutes	Lactobacillus	rhamnosus
507	4M	507_4M_k119_2742_flag_1_multi_7_5163_len_5323	CP017063	Firmicutes	Lactobacillus	rhamnosus
507	4M	507_4M_k119_10859_flag_0_multi_182_8900_len_82305	CP022722	Firmicutes	Clostridium	innocuum
507	4M	507_4M_k119_6576_flag_1_multi_83_6619_len_76465	AP012325	Actinobacteria	Bifidobacterium	catenulatum
507	4M	507_4M_k119_10859_flag_0_multi_182_8900_len_82305	CP022722	Firmicutes	Clostridium	innocuum
507	4M	507_4M_k119_13614_flag_1_multi_10_8557_len_15294	CP019721	Firmicutes	Veillonella	parvula
507	4M	507_4M_k119_9396_flag_0_multi_56_8694_len_8696	KM406416	Actinobacteria	Bifidobacterium	breve
507	4M	507_4M_k119_13614_flag_1_multi_10_8557_len_15294	CP019721	Firmicutes	Veillonella	parvula
507	12M	507_12M_k119_33356_flag_0_multi_90_4544_len_95807	FP929053	Firmicutes	Ruminococcus	sp.SR1/5
507	12M	507_12M_k119_25174_flag_1_multi_57_7315_len_105912	FP929053	Firmicutes	Ruminococcus	sp.SR1/5
507	12M	507_12M_k119_35235_flag_0_multi_52_9860_len_148267	FP929042	Firmicutes	Eubacterium	rectale
507	12M	507_12M_k119_18662_flag_1_multi_8_0000_len_4291	CP021140	Firmicutes	Lactococcus	lactis
507	12M	507_12M_k119_2195_flag_0_multi_70_9119_len_57301	CP022722	Firmicutes	Clostridium	innocuum
507	12M	507_12M_k119_33845_flag_0_multi_91_2902_len_48645	AP012327	Actinobacteria	Bifidobacterium	kashiwanohense
507	12M	507_12M_k119_27578_flag_1_multi_4_0000_len_1631	CP015399	Firmicutes	Lachnoclostridium	sp.YL32
507	12M	507_12M_k119_28711_flag_0_multi_93_9786_len_173745	FP929053	Firmicutes	Ruminococcus	sp.SR1/5
507	12M	507_12M_k119_28711_flag_0_multi_93_9786_len_173745	FP929053	Firmicutes	Ruminococcus	sp.SR1/5
507	12M	507_12M_k119_15097_flag_1_multi_40_7511_len_10725	CP026548	Firmicutes	Faecalibacterium	prausnitzii
511	B	511_B_k119_673_flag_1_multi_10_4897_len_16089	CP009057	Bacteroidetes	Bacteroides	dorei
511	B	511_B_k119_5980_flag_0_multi_80_6943_len_83369	AP012330	Actinobacteria	Bifidobacterium	pseudocatenulatum
511	B	511_B_k119_4364_flag_1_multi_220_0000_len_42571	CP012706	Bacteroidetes	Bacteroides	fragilis
511	4M	511_4M_k119_21080_flag_1_multi_9_9263_len_33453	AP019004	Firmicutes	Phascolarctobacterium	faecium
511	4M	511_4M_k119_17057_flag_0_multi_25_9931_len_72450	FP929062	Firmicutes	unknown	unknown
511	4M	511_4M_k119_14241_flag_1_multi_11_6046_len_6795	FP929032	Bacteroidetes	Alistipes	shahii
511	4M	511_4M_k119_21214_flag_0_multi_210_9392_len_161932	CR626927	Bacteroidetes	Bacteroides	fragilis
511	4M	511_4M_k119_15811_flag_1_multi_59_7872_len_77742	AP012330	Actinobacteria	Bifidobacterium	pseudocatenulatum
511	4M	511_4M_k119_4323_flag_1_multi_22_0000_len_34819	CP022412	Bacteroidetes	Bacteroides	caccae
511	12M	511_12M_k119_15319_flag_0_multi_134_5225_len_138514	CP036491	Bacteroidetes	Bacteroides	sp.A1C1
511	12M	511_12M_k119_20331_flag_0_multi_22_9808_len_24158	FP929054	Firmicutes	Blautia	obeum
511	12M	511_12M_k119_9395_flag_1_multi_34_8344_len_56797	CP012937	Bacteroidetes	Bacteroides	thetaiotaomicron
511	12M	511_12M_k119_12732_flag_0_multi_208_9189_len_102726	CP007619	Bacteroidetes	Bacteroides	dorei
511	12M	511_12M_k119_26754_flag_0_multi_29_2499_len_49586	CP012801	Bacteroidetes	Bacteroides	cellulosilyticus
521	B	521_B_k119_157_flag_1_multi_640_9725_len_303215	CP012379	Proteobacteria	Escherichia	coli
521	B	521_B_k119_157_flag_1_multi_640_9725_len_303215	CP012379	Proteobacteria	Escherichia	coli
521	4M	521_4M_k119_2246_flag_1_multi_6_0000_len_3997	CP012635	Proteobacteria	Escherichia	coli
521	4M	521_4M_k119_2757_flag_0_multi_141_4252_len_16392	CP023197	Actinobacteria	Bifidobacterium	breve
521	4M	521_4M_k119_1728_flag_0_multi_44_9586_len_42677	KM406416	Actinobacteria	Bifidobacterium	breve
521	12M	521_12M_k119_708_flag_0_multi_68_6549_len_40321	CP012801	Bacteroidetes	Bacteroides	cellulosilyticus
527	B	527_B_k119_269_flag_0_multi_452_8655_len_134519	LM995653	Proteobacteria	Escherichia	coli
527	4M	527_4M_k119_601_flag_0_multi_451_6548_len_96534	LR134354	Actinobacteria	Bifidobacterium	longum
527	4M	527_4M_k119_3000_flag_0_multi_36_9893_len_134378	CP008697	Proteobacteria	Escherichia	coli
527	12M	527_12M_k119_19679_flag_1_multi_19_9813_len_32575	AP018536	Firmicutes	unknown	unknown
527	12M	527_12M_k119_19180_flag_0_multi_67_8437_len_178886	FP929042	Firmicutes	Eubacterium	rectale
527	12M	527_12M_k119_28144_flag_1_multi_8_0000_len_20398	FP929046	Firmicutes	Faecalibacterium	prausnitzii
527	12M	527_12M_k119_32737_flag_1_multi_18_9969_len_213467	CP022754	Bacteroidetes	Parabacteroides	sp.CT06
527	12M	527_12M_k119_19611_flag_1_multi_20_0000_len_37552	CP022754	Bacteroidetes	Parabacteroides	sp.CT06
527	12M	527_12M_k119_7104_flag_1_multi_13_9642_len_10643	CP026548	Firmicutes	Faecalibacterium	prausnitzii
527	12M	527_12M_k119_19612_flag_1_multi_13_0000_len_14750	CP021420	Verrucomicrobia	Akkermansia	muciniphila
527	12M	527_12M_k119_19612_flag_1_multi_13_0000_len_14750	CP021420	Verrucomicrobia	Akkermansia	muciniphila
532	B	532_B_k119_2307_flag_1_multi_9_9615_len_7993	CP031477	Proteobacteria	Haemophilus	parainfluenzae
532	4M	532_4M_k119_6424_flag_0_multi_64_3041_len_10211	CP022722	Firmicutes	Clostridium	innocuum
532	4M	532_4M_k119_24816_flag_0_multi_272_2214_len_60463	FP929055	Firmicutes	Blautia	torques
532	4M	532_4M_k119_13714_flag_0_multi_47_9052_len_19945	CP030280	Firmicutes	Blautia	sp.N6H1-15
532	4M	532_4M_k119_8161_flag_0_multi_10_5790_len_17269	CP015399	Firmicutes	Lachnoclostridium	sp.YL32
532	4M	532_4M_k119_6573_flag_0_multi_58_4481_len_87180	CP001361	Actinobacteria	Bifidobacterium	bifidum
532	4M	532_4M_k119_16115_flag_1_multi_169_3095_len_60527	FP929054	Firmicutes	Blautia	obeum
532	4M	532_4M_k119_808_flag_1_multi_50_6785_len_47108	CP022722	Firmicutes	Clostridium	innocuum
532	4M	532_4M_k119_24440_flag_1_multi_14_0000_len_19459	CP015406	Firmicutes	Flavonifractor	plautii
532	4M	532_4M_k119_2097_flag_1_multi_6_0000_len_6889	CP019860	Firmicutes	Clostridioides	difficile
532	4M	532_4M_k119_6669_flag_1_multi_2_0000_len_1058	CP021140	Firmicutes	Lactococcus	lactis
532	4M	532_4M_k119_23731_flag_0_multi_45_9819_len_99531	CP022722	Firmicutes	Clostridium	innocuum
532	12M	532_12M_k119_3396_flag_1_multi_12_9937_len_40099	FP929053	Firmicutes	Ruminococcus	sp.SR1/5
532	12M	532_12M_k119_8669_flag_1_multi_9_0000_len_6220	CP022722	Firmicutes	Clostridium	innocuum
532	12M	532_12M_k119_17406_flag_0_multi_13_9874_len_20831	AY307023	Firmicutes	Blautia	gnavus
532	12M	532_12M_k119_402_flag_1_multi_10_0000_len_19367	LR215982	Firmicutes	Phascolarctobacterium	succinatutens
536	B	536_B_k119_8955_flag_1_multi_5_0000_len_2186	CP012067	Proteobacteria	Aggregatibacter	aphrophilus
536	B	536_B_k119_16332_flag_1_multi_9_0000_len_4211	LR134171	Proteobacteria	Haemophilus	influenzae
536	4M	536_4M_k119_12069_flag_1_multi_37_0000_len_130594	FP929053	Firmicutes	Ruminococcus	sp.SR1/5
536	4M	536_4M_k119_13643_flag_1_multi_10_7807_len_12111	LR134349	Actinobacteria	Bifidobacterium	dentium
536	4M	536_4M_k119_12626_flag_1_multi_13_4357_len_72697	CP022722	Firmicutes	Clostridium	innocuum
536	4M	536_4M_k119_1762_flag_0_multi_166_9525_len_69950	CP002220	Actinobacteria	Bifidobacterium	bifidum
536	4M	536_4M_k119_14902_flag_0_multi_89_9943_len_404758	CU928161	Proteobacteria	Escherichia	coli
536	4M	536_4M_k119_14902_flag_0_multi_89_9943_len_404758	CU928161	Proteobacteria	Escherichia	coli
536	4M	536_4M_k119_4841_flag_0_multi_14_9964_len_156325	LR027880	Firmicutes	Roseburia	intestinalis
536	12M	536_12M_k119_27735_flag_0_multi_14_7666_len_28644	CP012937	Bacteroidetes	Bacteroides	thetaiotaomicron
536	12M	536_12M_k119_26121_flag_1_multi_8_9931_len_26841	CP012098	Firmicutes	Anaerostipes	hadrus
536	12M	536_12M_k119_948_flag_1_multi_13_1696_len_2748	CP026548	Firmicutes	Faecalibacterium	prausnitzii
536	12M	536_12M_k119_810_flag_0_multi_12_8108_len_18889	LR027880	Firmicutes	Roseburia	intestinalis
536	12M	536_12M_k119_9466_flag_1_multi_18_4790_len_32813	FP929054	Firmicutes	Blautia	obeum
536	12M	536_12M_k119_18391_flag_0_multi_12_5393_len_11164	AP018536	Firmicutes	unknown	unknown
536	12M	536_12M_k119_17269_flag_0_multi_177_7290_len_48399	CP013020	Bacteroidetes	Bacteroides	vulgatus
536	12M	536_12M_k119_13636_flag_0_multi_30_9170_len_19645	AE015928	Bacteroidetes	Bacteroides	thetaiotaomicron
536	12M	536_12M_k119_13588_flag_0_multi_113_8620_len_28069	LT622246	Bacteroidetes	Bacteroides	ovatus
546	B	546_B_k119_905_flag_0_multi_559_4845_len_251080	CP032515	Proteobacteria	Escherichia	coli
546	B	546_B_k119_905_flag_0_multi_559_4845_len_251080	CP032515	Proteobacteria	Escherichia	coli
546	4M	546_4M_k119_13501_flag_0_multi_72_9980_len_287200	CP032515	Proteobacteria	Escherichia	coli
546	4M	546_4M_k119_2432_flag_1_multi_4_5318_len_2366	CP015406	Firmicutes	Flavonifractor	plautii
546	4M	546_4M_k119_13501_flag_0_multi_72_9980_len_287200	CP032515	Proteobacteria	Escherichia	coli
546	4M	546_4M_k119_17289_flag_1_multi_12_0000_len_12348	CP019721	Firmicutes	Veillonella	parvula
546	4M	546_4M_k119_17289_flag_1_multi_12_0000_len_12348	CP019721	Firmicutes	Veillonella	parvula
546	4M	546_4M_k119_1557_flag_0_multi_18_9750_len_14510	CP019721	Firmicutes	Veillonella	parvula
546	4M	546_4M_k119_11430_flag_1_multi_18_6579_len_10906	LR134375	Firmicutes	Veillonella	dispar
546	4M	546_4M_k119_1188_flag_1_multi_11_3199_len_14039	LR134349	Actinobacteria	Bifidobacterium	dentium
546	12M	546_12M_k119_24430_flag_1_multi_8_9526_len_11262	LT906459	Bacteroidetes	Odoribacter	splanchnicus
546	12M	546_12M_k119_6042_flag_0_multi_20_9703_len_13575	CP023819	Firmicutes	Faecalibacterium	prausnitzii
546	12M	546_12M_k119_45218_flag_0_multi_17_9819_len_145735	CP000140	Bacteroidetes	Parabacteroides	distasonis
546	12M	546_12M_k119_15513_flag_1_multi_4_0000_len_3652	CP031215	Proteobacteria	Escherichia	coli
546	12M	546_12M_k119_36182_flag_0_multi_30_9861_len_86276	CP012937	Bacteroidetes	Bacteroides	thetaiotaomicron
546	12M	546_12M_k119_32814_flag_1_multi_3_9845_len_4388	CP007275	Proteobacteria	Escherichia	coli
546	12M	546_12M_k119_39107_flag_1_multi_6_0000_len_8682	CP015399	Firmicutes	Lachnoclostridium	sp.YL32
549	B	549_B_k119_305_flag_0_multi_70_9538_len_196928	CP016007	Proteobacteria	Escherichia	coli
549	B	549_B_k119_305_flag_0_multi_70_9538_len_196928	CP016007	Proteobacteria	Escherichia	coli
549	4M	549_4M_k119_2076_flag_1_multi_291_0000_len_197856	CP016007	Proteobacteria	Escherichia	coli
549	4M	549_4M_k119_2054_flag_1_multi_14_0000_len_10864	CP015406	Firmicutes	Flavonifractor	plautii
549	4M	549_4M_k119_2076_flag_1_multi_291_0000_len_197856	CP016007	Proteobacteria	Escherichia	coli
549	12M	549_12M_k119_19854_flag_0_multi_60_1015_len_27992	CP026548	Firmicutes	Faecalibacterium	prausnitzii
549	12M	549_12M_k119_13494_flag_0_multi_18_9345_len_11118	FP929054	Firmicutes	Blautia	obeum
549	12M	549_12M_k119_9895_flag_1_multi_2_6411_len_1682	FP929042	Firmicutes	Eubacterium	rectale
549	12M	549_12M_k119_9690_flag_0_multi_17_9280_len_139977	FP929054	Firmicutes	Blautia	obeum
549	12M	549_12M_k119_7878_flag_0_multi_32_9757_len_462627	CP001104	Firmicutes	Eubacterium	eligens
549	12M	549_12M_k119_16757_flag_0_multi_15_9877_len_48911	CP012098	Firmicutes	Anaerostipes	hadrus
560	4M	560_4M_k119_4155_flag_0_multi_18_9974_len_138828	AY307023	Firmicutes	Blautia	gnavus
560	4M	560_4M_k119_6733_flag_0_multi_82_1455_len_54267	CP013020	Bacteroidetes	Bacteroides	vulgatus
560	4M	560_4M_k119_10078_flag_1_multi_75_6989_len_73607	CP007619	Bacteroidetes	Bacteroides	dorei
560	12M	560_12M_k119_23649_flag_1_multi_7_0000_len_11759	CP012098	Firmicutes	Anaerostipes	hadrus
560	12M	560_12M_k119_2418_flag_0_multi_31_2527_len_161419	AP018535	Firmicutes	unknown	unknown
560	12M	560_12M_k119_20367_flag_1_multi_16_9169_len_55396	CP000140	Bacteroidetes	Parabacteroides	distasonis
560	12M	560_12M_k119_11496_flag_0_multi_138_0000_len_12697	CP009057	Bacteroidetes	Bacteroides	dorei
565	B	565_B_k119_17029_flag_0_multi_160_9328_len_47734	FQ312004	Bacteroidetes	Bacteroides	fragilis
565	B	565_B_k119_3900_flag_1_multi_15_0000_len_10559	CP023005	Actinobacteria	Bifidobacterium	adolescentis
565	B	565_B_k119_14953_flag_0_multi_27_8090_len_11165	CP011531	Bacteroidetes	Bacteroides	dorei
565	B	565_B_k119_7479_flag_0_multi_66_2628_len_232611	CP022754	Bacteroidetes	Parabacteroides	sp.CT06
565	B	565_B_k119_20849_flag_0_multi_130_7394_len_54068	CR626927	Bacteroidetes	Bacteroides	fragilis
565	B	565_B_k119_5643_flag_1_multi_14_0000_len_16043	CP024960	Actinobacteria	Collinsella	aerofaciens
565	B	565_B_k119_983_flag_0_multi_12_1413_len_7777	CP000605	Actinobacteria	Bifidobacterium	longum
565	B	565_B_k119_16319_flag_0_multi_61_8842_len_187770	CP023142	Proteobacteria	Escherichia	coli
565	B	565_B_k119_16319_flag_0_multi_61_8842_len_187770	CP023142	Proteobacteria	Escherichia	coli
565	12M	565_12M_k119_24430_flag_1_multi_10_5126_len_6048	FP929048	Firmicutes	Megamonas	hypermegale
565	12M	565_12M_k119_11898_flag_0_multi_71_9672_len_86591	CP036491	Bacteroidetes	Bacteroides	sp.A1C1
565	12M	565_12M_k119_23173_flag_1_multi_11_5953_len_42064	FP929050	Firmicutes	Roseburia	intestinalis
565	12M	565_12M_k119_3623_flag_0_multi_104_9849_len_138125	CP009057	Bacteroidetes	Bacteroides	dorei
565	12M	565_12M_k119_3021_flag_0_multi_44_9078_len_34123	CR626927	Bacteroidetes	Bacteroides	fragilis
565	12M	565_12M_k119_9949_flag_1_multi_28_0000_len_119301	CP000140	Bacteroidetes	Parabacteroides	distasonis
565	12M	565_12M_k119_1888_flag_0_multi_5_0000_len_3026	CP000605	Actinobacteria	Bifidobacterium	longum
565	12M	565_12M_k119_27001_flag_0_multi_14_6368_len_64795	GU591783	Firmicutes	Roseburia	inulinivorans
565	12M	565_12M_k119_27001_flag_0_multi_14_6368_len_64795	GU591783	Firmicutes	Roseburia	inulinivorans
567	4M	567_4M_k119_3897_flag_1_multi_14_9983_len_168242	CP022754	Bacteroidetes	Parabacteroides	sp.CT06
567	4M	567_4M_k119_5361_flag_0_multi_309_0862_len_29044	LR134354	Actinobacteria	Bifidobacterium	longum
567	4M	567_4M_k119_7101_flag_0_multi_108_6600_len_550412	LN877293	Bacteroidetes	Bacteroides	fragilis
567	4M	567_4M_k119_7101_flag_0_multi_108_6600_len_550412	LN877293	Bacteroidetes	Bacteroides	fragilis
567	4M	567_4M_k119_7101_flag_0_multi_108_6600_len_550412	LN877293	Bacteroidetes	Bacteroides	fragilis
567	4M	567_4M_k119_6459_flag_1_multi_15_8054_len_26474	CP003122	Firmicutes	Streptococcus	parasanguinis
567	4M	567_4M_k119_9265_flag_1_multi_59_5009_len_112552	CP000140	Bacteroidetes	Parabacteroides	distasonis
567	12M	567_12M_k119_18055_flag_0_multi_246_8802_len_380737	CP012706	Bacteroidetes	Bacteroides	fragilis
567	12M	567_12M_k119_18055_flag_0_multi_246_8802_len_380737	CP012706	Bacteroidetes	Bacteroides	fragilis
567	12M	567_12M_k119_9088_flag_0_multi_29_9463_len_21166	CP003040	Firmicutes	Roseburia	hominis
567	12M	567_12M_k119_426_flag_1_multi_14_7928_len_10930	CP016355	Firmicutes	Lactobacillus	paracasei
567	12M	567_12M_k119_9423_flag_0_multi_24_9957_len_116836	CP019721	Firmicutes	Veillonella	parvula
567	12M	567_12M_k119_13542_flag_1_multi_20_8169_len_90634	CP016355	Firmicutes	Lactobacillus	paracasei
567	12M	567_12M_k119_9876_flag_0_multi_6_9869_len_9279	LR134239	Proteobacteria	Escherichia	coli
567	12M	567_12M_k119_13126_flag_1_multi_7_0000_len_6381	CP021388	Actinobacteria	Bifidobacterium	breve
567	12M	567_12M_k119_6938_flag_0_multi_191_3377_len_23278	LR134354	Actinobacteria	Bifidobacterium	longum
567	12M	567_12M_k119_9423_flag_0_multi_24_9957_len_116836	CP019721	Firmicutes	Veillonella	parvula
567	12M	567_12M_k119_9777_flag_1_multi_13_7752_len_27823	LT985301	Proteobacteria	Escherichia	coli
570	B	570_B_k119_1586_flag_0_multi_37_2061_len_168868	CP036491	Bacteroidetes	Bacteroides	sp.A1C1
570	4M	570_4M_k119_188_flag_0_multi_30_0167_len_305028	FP929061	Firmicutes	Anaerostipes	hadrus
570	4M	570_4M_k119_4846_flag_1_multi_12_2105_len_49639	CP036491	Bacteroidetes	Bacteroides	sp.A1C1
570	4M	570_4M_k119_8911_flag_1_multi_22_5914_len_14550	CP007443	Actinobacteria	Bifidobacterium	adolescentis
570	4M	570_4M_k119_2209_flag_0_multi_95_0807_len_142447	AE015928	Bacteroidetes	Bacteroides	thetaiotaomicron
570	12M	570_12M_k119_4349_flag_1_multi_13_7464_len_14984	CP015399	Firmicutes	Lachnoclostridium	sp.YL32
570	12M	570_12M_k119_17269_flag_0_multi_28_8599_len_157868	CP032364	Firmicutes	Lachnoanaerobaculum	umeaense
570	12M	570_12M_k119_18777_flag_1_multi_13_3713_len_10624	CP021420	Verrucomicrobia	Akkermansia	muciniphila
570	12M	570_12M_k119_18181_flag_0_multi_18_4860_len_93865	CP030280	Firmicutes	Blautia	sp.N6H1-15
570	12M	570_12M_k119_20878_flag_0_multi_9_9930_len_33420	CP022722	Firmicutes	Clostridium	innocuum
570	12M	570_12M_k119_18777_flag_1_multi_13_3713_len_10624	CP021420	Verrucomicrobia	Akkermansia	muciniphila
570	12M	570_12M_k119_7717_flag_0_multi_26_7526_len_35847	AE015928	Bacteroidetes	Bacteroides	thetaiotaomicron
572	B	572_B_k119_6106_flag_0_multi_37_7437_len_43089	CP015406	Firmicutes	Flavonifractor	plautii
572	4M	572_4M_k119_5132_flag_0_multi_14_7917_len_62452	CP022412	Bacteroidetes	Bacteroides	caccae
572	12M	572_12M_k119_16732_flag_1_multi_2_4711_len_1053	CP000605	Actinobacteria	Bifidobacterium	longum
572	12M	572_12M_k119_6597_flag_0_multi_62_6502_len_74076	LR027880	Firmicutes	Roseburia	intestinalis
572	12M	572_12M_k119_10329_flag_0_multi_67_9472_len_50912	FP929045	Firmicutes	Faecalibacterium	prausnitzii
572	12M	572_12M_k119_6725_flag_1_multi_65_2899_len_196373	CP001104	Firmicutes	Eubacterium	eligens
572	12M	572_12M_k119_4308_flag_0_multi_12_8240_len_19001	LR027880	Firmicutes	Roseburia	intestinalis
572	12M	572_12M_k119_7438_flag_0_multi_105_9782_len_193037	CP008741	Bacteroidetes	Bacteroides	dorei
572	12M	572_12M_k119_17536_flag_1_multi_62_9596_len_202502	FP929053	Firmicutes	Ruminococcus	sp.SR1/5
577	B	577_B_k119_430_flag_0_multi_137_9235_len_120841	CP017037	Firmicutes	Dialister	pneumosintes
577	B	577_B_k119_430_flag_0_multi_137_9235_len_120841	CP017037	Firmicutes	Dialister	pneumosintes
577	4M	577_4M_k119_7944_flag_0_multi_11_1627_len_14825	FP929054	Firmicutes	Blautia	obeum
577	4M	577_4M_k119_6269_flag_0_multi_10_9942_len_101111	FP929054	Firmicutes	Blautia	obeum
577	4M	577_4M_k119_6137_flag_1_multi_79_9741_len_100914	CP022754	Bacteroidetes	Parabacteroides	sp.CT06
577	4M	577_4M_k119_1421_flag_0_multi_70_9725_len_368761	CP012938	Bacteroidetes	Bacteroides	ovatus
577	4M	577_4M_k119_6621_flag_0_multi_72_9967_len_435437	CP000140	Bacteroidetes	Parabacteroides	distasonis
577	12M	577_12M_k119_7725_flag_0_multi_20_9970_len_131976	CP012098	Firmicutes	Anaerostipes	hadrus
577	12M	577_12M_k119_54446_flag_0_multi_41_9445_len_29655	FP929062	Firmicutes	unknown	unknown
577	12M	577_12M_k119_64966_flag_0_multi_77_6738_len_15563	CP026548	Firmicutes	Faecalibacterium	prausnitzii
577	12M	577_12M_k119_75747_flag_0_multi_14_0000_len_8228	AP018532	Firmicutes	Oscillibacter	sp.PEA192
577	12M	577_12M_k119_26875_flag_1_multi_12_0000_len_15762	CP032515	Proteobacteria	Escherichia	coli
577	12M	577_12M_k119_2052_flag_0_multi_99_9614_len_102582	CP026548	Firmicutes	Faecalibacterium	prausnitzii
577	12M	577_12M_k119_60746_flag_0_multi_32_6652_len_34662	FP929054	Firmicutes	Blautia	obeum
577	12M	577_12M_k119_81057_flag_1_multi_21_9567_len_28953	CP012098	Firmicutes	Anaerostipes	hadrus
577	12M	577_12M_k119_76572_flag_0_multi_55_9825_len_62931	FP929055	Firmicutes	Blautia	torques
582	B	582_B_k119_680_flag_0_multi_395_9804_len_808081	CP000140	Bacteroidetes	Parabacteroides	distasonis
582	B	582_B_k119_568_flag_0_multi_422_9296_len_239826	CP000140	Bacteroidetes	Parabacteroides	distasonis
582	4M	582_4M_k119_5501_flag_1_multi_38_9276_len_198132	LR215978	Bacteroidetes	Parabacteroides	distasonis
582	4M	582_4M_k119_4956_flag_0_multi_264_9615_len_274521	CP012706	Bacteroidetes	Bacteroides	fragilis
582	4M	582_4M_k119_1243_flag_0_multi_266_0690_len_39388	CP007456	Actinobacteria	Bifidobacterium	kashiwanohense
582	12M	582_12M_k119_1359_flag_0_multi_21_9470_len_15956	LR027880	Firmicutes	Roseburia	intestinalis
582	12M	582_12M_k119_2863_flag_0_multi_42_0816_len_68213	CP023819	Firmicutes	Faecalibacterium	prausnitzii
582	12M	582_12M_k119_24670_flag_0_multi_25_9879_len_74136	CP021420	Verrucomicrobia	Akkermansia	muciniphila
582	12M	582_12M_k119_4167_flag_0_multi_39_4040_len_12149	CP003040	Firmicutes	Roseburia	hominis
582	12M	582_12M_k119_20010_flag_1_multi_23_5778_len_19293	LR027880	Firmicutes	Roseburia	intestinalis
582	12M	582_12M_k119_24670_flag_0_multi_25_9879_len_74136	CP021420	Verrucomicrobia	Akkermansia	muciniphila
582	12M	582_12M_k119_2863_flag_0_multi_42_0816_len_68213	CP023819	Firmicutes	Faecalibacterium	prausnitzii
582	12M	582_12M_k119_3976_flag_0_multi_137_4811_len_26740	AP018536	Firmicutes	unknown	unknown
582	12M	582_12M_k119_5048_flag_1_multi_132_9402_len_258465	CP012706	Bacteroidetes	Bacteroides	fragilis
582	12M	582_12M_k119_16207_flag_0_multi_8_9719_len_27417	FP929049	Firmicutes	Roseburia	intestinalis
582	12M	582_12M_k119_16880_flag_1_multi_11_0000_len_141928	CP031477	Proteobacteria	Haemophilus	parainfluenzae
582	12M	582_12M_k119_8274_flag_0_multi_30_6817_len_219164	LR215978	Bacteroidetes	Parabacteroides	distasonis
582	12M	582_12M_k119_14325_flag_1_multi_4_0000_len_2177	CP015406	Firmicutes	Flavonifractor	plautii
585	B	585_B_k119_4066_flag_1_multi_15_0000_len_7057	FR873482	Firmicutes	Streptococcus	salivarius
585	4M	585_4M_k119_6214_flag_1_multi_771_5158_len_98425	LR134354	Actinobacteria	Bifidobacterium	longum
585	12M	585_12M_k119_26079_flag_0_multi_12_3988_len_112882	FP929042	Firmicutes	Eubacterium	rectale
585	12M	585_12M_k119_34195_flag_0_multi_24_8373_len_124519	CP001104	Firmicutes	Eubacterium	eligens
585	12M	585_12M_k119_34195_flag_0_multi_24_8373_len_124519	CP001104	Firmicutes	Eubacterium	eligens
585	12M	585_12M_k119_43036_flag_0_multi_24_7761_len_261398	CP001104	Firmicutes	Eubacterium	eligens
585	12M	585_12M_k119_3603_flag_1_multi_7_5693_len_4507	LR027880	Firmicutes	Roseburia	intestinalis
585	12M	585_12M_k119_17836_flag_1_multi_5_9944_len_3661	CP023005	Actinobacteria	Bifidobacterium	adolescentis
585	12M	585_12M_k119_41180_flag_1_multi_30_7103_len_116901	CP000140	Bacteroidetes	Parabacteroides	distasonis
585	12M	585_12M_k119_37273_flag_1_multi_45_4367_len_20525	CP026548	Firmicutes	Faecalibacterium	prausnitzii
587	B	587_B_k119_907_flag_0_multi_327_6103_len_57195	FQ312004	Bacteroidetes	Bacteroides	fragilis
587	B	587_B_k119_2984_flag_0_multi_89_7969_len_8883	CP012706	Bacteroidetes	Bacteroides	fragilis
587	B	587_B_k119_4077_flag_0_multi_379_8261_len_126023	CR626927	Bacteroidetes	Bacteroides	fragilis
587	4M	587_4M_k119_5997_flag_1_multi_235_7784_len_144342	CR626927	Bacteroidetes	Bacteroides	fragilis
587	4M	587_4M_k119_6582_flag_0_multi_44_1812_len_79961	AP012325	Actinobacteria	Bifidobacterium	catenulatum
587	4M	587_4M_k119_4162_flag_0_multi_215_0401_len_62018	AP006841	Bacteroidetes	Bacteroides	fragilis
587	12M	587_12M_k119_5703_flag_0_multi_8_9938_len_26131	AY307023	Firmicutes	Blautia	gnavus
587	12M	587_12M_k119_24694_flag_0_multi_41_9902_len_83414	AP006841	Bacteroidetes	Bacteroides	fragilis
587	12M	587_12M_k119_14388_flag_1_multi_42_8230_len_46153	AP006841	Bacteroidetes	Bacteroides	fragilis
587	12M	587_12M_k119_22830_flag_1_multi_4_0000_len_847	AP018532	Firmicutes	Oscillibacter	sp.PEA192
589	B	589_B_k119_2726_flag_0_multi_347_0000_len_197961	CP018796	Firmicutes	Lactobacillus	parabuchneri
589	B	589_B_k119_2726_flag_0_multi_347_0000_len_197961	CP018796	Firmicutes	Lactobacillus	parabuchneri
589	B	589_B_k119_4170_flag_0_multi_15_9661_len_17828	LS483339	Firmicutes	Streptococcus	thermophilus
589	B	589_B_k119_2726_flag_0_multi_347_0000_len_197961	CP018796	Firmicutes	Lactobacillus	parabuchneri
589	4M	589_4M_k119_4791_flag_0_multi_457_7141_len_241156	AE015928	Bacteroidetes	Bacteroides	thetaiotaomicron
589	4M	589_4M_k119_3486_flag_1_multi_31_0000_len_23060	AP012331	Actinobacteria	Bifidobacterium	scardovii
589	4M	589_4M_k119_3486_flag_1_multi_31_0000_len_23060	AP012331	Actinobacteria	Bifidobacterium	scardovii
589	4M	589_4M_k119_5161_flag_1_multi_405_7451_len_175896	AE015928	Bacteroidetes	Bacteroides	thetaiotaomicron
589	12M	589_12M_k119_21733_flag_0_multi_11_3405_len_8065	CP015283	Firmicutes	Streptococcus	salivarius
589	12M	589_12M_k119_20402_flag_0_multi_56_2171_len_65838	LR027880	Firmicutes	Roseburia	intestinalis
589	12M	589_12M_k119_20402_flag_0_multi_56_2171_len_65838	LR027880	Firmicutes	Roseburia	intestinalis
589	12M	589_12M_k119_18353_flag_0_multi_69_7210_len_70757	FP929045	Firmicutes	Faecalibacterium	prausnitzii
589	12M	589_12M_k119_29254_flag_0_multi_21_0000_len_78330	CP012098	Firmicutes	Anaerostipes	hadrus
589	12M	589_12M_k119_7689_flag_0_multi_42_8400_len_82299	AE015928	Bacteroidetes	Bacteroides	thetaiotaomicron
589	12M	589_12M_k119_24686_flag_1_multi_8_0000_len_13563	FP929042	Firmicutes	Eubacterium	rectale
589	12M	589_12M_k119_36838_flag_0_multi_14_9452_len_71900	CP012098	Firmicutes	Anaerostipes	hadrus
589	12M	589_12M_k119_10663_flag_0_multi_36_6232_len_70724	AE015928	Bacteroidetes	Bacteroides	thetaiotaomicron
590	B	590_B_k119_5261_flag_1_multi_10_9083_len_82931	LR215978	Bacteroidetes	Parabacteroides	distasonis
590	4M	590_4M_k119_5308_flag_1_multi_34_9697_len_15814	CP007443	Actinobacteria	Bifidobacterium	adolescentis
590	12M	590_12M_k119_2639_flag_0_multi_15_4695_len_97422	LR134203	Firmicutes	Streptococcus	equinus
590	12M	590_12M_k119_5114_flag_0_multi_87_3732_len_368744	CP000140	Bacteroidetes	Parabacteroides	distasonis
591	B	591_B_k119_10069_flag_0_multi_94_7937_len_7777	CP011965	Actinobacteria	Bifidobacterium	longum
591	B	591_B_k119_8412_flag_0_multi_45_7626_len_7890	CP000605	Actinobacteria	Bifidobacterium	longum
591	B	591_B_k119_11472_flag_0_multi_315_2153_len_211047	CP010437	Actinobacteria	Bifidobacterium	adolescentis
591	B	591_B_k119_4536_flag_0_multi_81_8632_len_23804	FP929061	Firmicutes	Anaerostipes	hadrus
591	B	591_B_k119_11472_flag_0_multi_315_2153_len_211047	CP010437	Actinobacteria	Bifidobacterium	adolescentis
591	B	591_B_k119_10069_flag_0_multi_94_7937_len_7777	CP011965	Actinobacteria	Bifidobacterium	longum
591	B	591_B_k119_3091_flag_0_multi_30_9969_len_193985	CP012706	Bacteroidetes	Bacteroides	fragilis
591	4M	591_4M_k119_7707_flag_0_multi_151_8088_len_49385	LT907978	Firmicutes	Eubacterium	hallii
591	4M	591_4M_k119_3030_flag_0_multi_134_5084_len_278557	CP012706	Bacteroidetes	Bacteroides	fragilis
591	4M	591_4M_k119_9940_flag_1_multi_57_1193_len_6440	CP013673	Actinobacteria	Bifidobacterium	longum
591	4M	591_4M_k119_7965_flag_0_multi_19_5312_len_26436	LT622246	Bacteroidetes	Bacteroides	ovatus
591	4M	591_4M_k119_9617_flag_1_multi_40_4901_len_24201	AP009256	Actinobacteria	Bifidobacterium	adolescentis
591	4M	591_4M_k119_5685_flag_0_multi_28_1172_len_6050	CP010453	Actinobacteria	Bifidobacterium	longum
591	4M	591_4M_k119_11129_flag_0_multi_22_8849_len_85961	CP012937	Bacteroidetes	Bacteroides	thetaiotaomicron
591	12M	591_12M_k119_12624_flag_0_multi_13_1066_len_24891	CP022464	Firmicutes	Clostridium	bolteae
591	12M	591_12M_k119_9497_flag_0_multi_20_9835_len_24352	CP021420	Verrucomicrobia	Akkermansia	muciniphila
591	12M	591_12M_k119_4184_flag_0_multi_89_3583_len_201123	CP012706	Bacteroidetes	Bacteroides	fragilis
591	12M	591_12M_k119_9497_flag_0_multi_20_9835_len_24352	CP021420	Verrucomicrobia	Akkermansia	muciniphila
591	12M	591_12M_k119_15746_flag_1_multi_67_0000_len_332019	CP019721	Firmicutes	Veillonella	parvula
591	12M	591_12M_k119_13689_flag_1_multi_43_8628_len_196975	LR215978	Bacteroidetes	Parabacteroides	distasonis
591	12M	591_12M_k119_10748_flag_0_multi_57_6118_len_92516	CP012937	Bacteroidetes	Bacteroides	thetaiotaomicron
591	12M	591_12M_k119_2516_flag_0_multi_118_4897_len_54457	FP929033	Bacteroidetes	Bacteroides	xylanisolvens
591	12M	591_12M_k119_13764_flag_0_multi_290_6865_len_37116	FP929061	Firmicutes	Anaerostipes	hadrus
591	12M	591_12M_k119_905_flag_1_multi_20_0000_len_9947	CP025836	Verrucomicrobia	Akkermansia	muciniphila
599	B	599_B_k119_6122_flag_0_multi_20_5073_len_14930	CP013216	Firmicutes	Streptococcus	salivarius
599	B	599_B_k119_6122_flag_0_multi_20_5073_len_14930	CP013216	Firmicutes	Streptococcus	salivarius
599	B	599_B_k119_2460_flag_1_multi_342_7740_len_3986	CP010453	Actinobacteria	Bifidobacterium	longum
599	4M	599_4M_k119_4560_flag_1_multi_12_4547_len_38196	CP025428	Firmicutes	Lactobacillus	rhamnosus
599	4M	599_4M_k119_5427_flag_0_multi_118_7352_len_69499	CP002220	Actinobacteria	Bifidobacterium	bifidum
599	12M	599_12M_k119_9754_flag_1_multi_49_0159_len_55049	GU591783	Firmicutes	Roseburia	inulinivorans
599	12M	599_12M_k119_20762_flag_0_multi_29_1759_len_21264	AP018536	Firmicutes	unknown	unknown
599	12M	599_12M_k119_30395_flag_0_multi_45_6128_len_171067	LR027880	Firmicutes	Roseburia	intestinalis
599	12M	599_12M_k119_36676_flag_1_multi_8_9781_len_7783	CP022723	Actinobacteria	Bifidobacterium	bifidum
599	12M	599_12M_k119_7555_flag_1_multi_15_0000_len_16544	CP030939	Proteobacteria	Escherichia	coli
599	12M	599_12M_k119_30395_flag_0_multi_45_6128_len_171067	LR027880	Firmicutes	Roseburia	intestinalis
599	12M	599_12M_k119_7555_flag_1_multi_15_0000_len_16544	CP030939	Proteobacteria	Escherichia	coli
599	12M	599_12M_k119_9974_flag_1_multi_11_9926_len_28250	CP001104	Firmicutes	Eubacterium	eligens
599	12M	599_12M_k119_27257_flag_0_multi_31_6906_len_13996	CP011531	Bacteroidetes	Bacteroides	dorei
599	12M	599_12M_k119_9303_flag_0_multi_36_6417_len_19987	LR027880	Firmicutes	Roseburia	intestinalis
599	12M	599_12M_k119_20479_flag_1_multi_10_5212_len_5528	AP014658	Actinobacteria	Bifidobacterium	longum
599	12M	599_12M_k119_37387_flag_1_multi_32_7278_len_30683	FP929042	Firmicutes	Eubacterium	rectale
608	4M	608_4M_k119_2217_flag_1_multi_21_7013_len_18190	AP009256	Actinobacteria	Bifidobacterium	adolescentis
608	4M	608_4M_k119_6280_flag_1_multi_56_6166_len_211128	CP032637	Firmicutes	Lactobacillus	paracasei
608	12M	608_12M_k119_6474_flag_0_multi_17_5913_len_11723	CP022464	Firmicutes	Clostridium	bolteae
608	12M	608_12M_k119_28637_flag_1_multi_54_9924_len_143097	CP030281	Proteobacteria	Escherichia	coli
608	12M	608_12M_k119_28637_flag_1_multi_54_9924_len_143097	CP030281	Proteobacteria	Escherichia	coli
608	12M	608_12M_k119_24273_flag_1_multi_9_8961_len_18137	AP009256	Actinobacteria	Bifidobacterium	adolescentis
608	12M	608_12M_k119_14538_flag_1_multi_8_9030_len_20497	CP022464	Firmicutes	Clostridium	bolteae
608	12M	608_12M_k119_24502_flag_1_multi_4_0000_len_1716	CP019721	Firmicutes	Veillonella	parvula
615	B	615_B_k119_4872_flag_1_multi_173_7175_len_34444	CP000312	Firmicutes	Clostridium	perfringens
615	B	615_B_k119_7052_flag_0_multi_59_9633_len_213873	CP031477	Proteobacteria	Haemophilus	parainfluenzae
615	B	615_B_k119_8294_flag_0_multi_181_2751_len_189153	CP009045	Actinobacteria	Bifidobacterium	animalis
615	B	615_B_k119_8079_flag_0_multi_6_9370_len_3644	AP011540	Actinobacteria	Rothia	mucilaginosa
615	4M	615_4M_k119_6820_flag_0_multi_7_9906_len_15015	CP022059	Firmicutes	Enterococcus	faecalis
615	4M	615_4M_k119_20399_flag_1_multi_9_9995_len_17781	AP018131	Actinobacteria	Bifidobacterium	bifidum
615	4M	615_4M_k119_7429_flag_0_multi_31_9934_len_187480	CR626927	Bacteroidetes	Bacteroides	fragilis
615	4M	615_4M_k119_22446_flag_0_multi_30_9980_len_307191	CR626927	Bacteroidetes	Bacteroides	fragilis
615	4M	615_4M_k119_17989_flag_1_multi_23_6657_len_21512	LR215981	Firmicutes	Ruthenibacterium	lactatiformans
615	12M	615_12M_k119_17962_flag_0_multi_23_9889_len_97286	CR626927	Bacteroidetes	Bacteroides	fragilis
615	12M	615_12M_k119_28398_flag_0_multi_21_9986_len_307206	CR626927	Bacteroidetes	Bacteroides	fragilis
615	12M	615_12M_k119_1885_flag_1_multi_8_8859_len_18202	AP018131	Actinobacteria	Bifidobacterium	bifidum
615	12M	615_12M_k119_32978_flag_1_multi_7_0000_len_7359	CP026548	Firmicutes	Faecalibacterium	prausnitzii
615	12M	615_12M_k119_46780_flag_1_multi_20_8694_len_80105	HF545617	Firmicutes	Ruminococcus	bicirculans
615	12M	615_12M_k119_36319_flag_0_multi_7_9714_len_9916	FP929042	Firmicutes	Eubacterium	rectale
615	12M	615_12M_k119_30016_flag_0_multi_7_9887_len_12462	CP025216	Firmicutes	Streptococcus	thermophilus
615	12M	615_12M_k119_34817_flag_0_multi_10_9885_len_28845	FP929045	Firmicutes	Faecalibacterium	prausnitzii
615	12M	615_12M_k119_39149_flag_1_multi_8_0000_len_6606	CP025216	Firmicutes	Streptococcus	thermophilus
615	12M	615_12M_k119_23035_flag_1_multi_9_0000_len_13459	AP019004	Firmicutes	Phascolarctobacterium	faecium
615	12M	615_12M_k119_33436_flag_1_multi_18_9974_len_137419	HF545617	Firmicutes	Ruminococcus	bicirculans
615	12M	615_12M_k119_28969_flag_0_multi_21_3537_len_96018	HF545617	Firmicutes	Ruminococcus	bicirculans
615	12M	615_12M_k119_18835_flag_1_multi_7_3080_len_34757	CP016394	Firmicutes	Streptococcus	thermophilus
615	12M	615_12M_k119_16306_flag_1_multi_6_0000_len_17459	FP929046	Firmicutes	Faecalibacterium	prausnitzii
622	B	622_B_k119_3544_flag_1_multi_49_0000_len_11317	CP011531	Bacteroidetes	Bacteroides	dorei
622	B	622_B_k119_4508_flag_0_multi_225_3096_len_6327	CP029164	Proteobacteria	Escherichia	coli
622	4M	622_4M_k119_10736_flag_0_multi_195_7126_len_6361	CP010453	Actinobacteria	Bifidobacterium	longum
622	4M	622_4M_k119_3544_flag_1_multi_50_4781_len_24167	AP009256	Actinobacteria	Bifidobacterium	adolescentis
622	4M	622_4M_k119_7866_flag_1_multi_305_2687_len_7290	CP021388	Actinobacteria	Bifidobacterium	breve
622	12M	622_12M_k119_23623_flag_1_multi_8_9746_len_6420	CP021388	Actinobacteria	Bifidobacterium	breve
622	12M	622_12M_k119_10788_flag_1_multi_34_0183_len_105028	CP003058	Firmicutes	Acidaminococcus	intestini
622	12M	622_12M_k119_6829_flag_1_multi_8_5659_len_3966	AP014658	Actinobacteria	Bifidobacterium	longum
622	12M	622_12M_k119_14268_flag_0_multi_16_9863_len_46808	CP036170	Firmicutes	Clostridium	scindens
622	12M	622_12M_k119_26748_flag_1_multi_10_7123_len_8739	CP035464	Actinobacteria	Bifidobacterium	gallinarum
622	12M	622_12M_k119_2541_flag_0_multi_75_9599_len_241475	CP009057	Bacteroidetes	Bacteroides	dorei
624	B	624_B_k119_9887_flag_0_multi_112_9359_len_35072	CP018937	Bacteroidetes	Bacteroides	fragilis
624	B	624_B_k119_9526_flag_1_multi_106_0000_len_85353	CP002291	Proteobacteria	Escherichia	coli
624	4M	624_4M_k119_3151_flag_0_multi_14_8884_len_31225	CP019721	Firmicutes	Veillonella	parvula
624	4M	624_4M_k119_2984_flag_0_multi_62_0000_len_81586	CP024278	Proteobacteria	Escherichia	coli
624	4M	624_4M_k119_3151_flag_0_multi_14_8884_len_31225	CP019721	Firmicutes	Veillonella	parvula
624	4M	624_4M_k119_2345_flag_0_multi_85_0000_len_50956	CP019721	Firmicutes	Veillonella	parvula
624	4M	624_4M_k119_2345_flag_0_multi_85_0000_len_50956	CP019721	Firmicutes	Veillonella	parvula
624	4M	624_4M_k119_2499_flag_0_multi_308_9541_len_268504	CP018937	Bacteroidetes	Bacteroides	fragilis
624	4M	624_4M_k119_3151_flag_0_multi_14_8884_len_31225	CP019721	Firmicutes	Veillonella	parvula
624	4M	624_4M_k119_2984_flag_0_multi_62_0000_len_81586	CP024278	Proteobacteria	Escherichia	coli
624	12M	624_12M_k119_31051_flag_0_multi_14_4220_len_29149	CP012098	Firmicutes	Anaerostipes	hadrus
624	12M	624_12M_k119_17685_flag_0_multi_163_9884_len_280719	CP012938	Bacteroidetes	Bacteroides	ovatus
624	12M	624_12M_k119_5310_flag_1_multi_11_9711_len_57449	CP019721	Firmicutes	Veillonella	parvula
624	12M	624_12M_k119_5310_flag_1_multi_11_9711_len_57449	CP019721	Firmicutes	Veillonella	parvula
624	12M	624_12M_k119_24019_flag_1_multi_25_9250_len_74111	FP929053	Firmicutes	Ruminococcus	sp.SR1/5
624	12M	624_12M_k119_26673_flag_1_multi_28_2220_len_69159	CP021420	Verrucomicrobia	Akkermansia	muciniphila
624	12M	624_12M_k119_32640_flag_0_multi_10_9760_len_8442	KM406416	Actinobacteria	Bifidobacterium	breve
624	12M	624_12M_k119_32640_flag_0_multi_10_9760_len_8442	KM406416	Actinobacteria	Bifidobacterium	breve
624	12M	624_12M_k119_26673_flag_1_multi_28_2220_len_69159	CP021420	Verrucomicrobia	Akkermansia	muciniphila
624	12M	624_12M_k119_30865_flag_1_multi_9_0000_len_7593	CP015406	Firmicutes	Flavonifractor	plautii
624	12M	624_12M_k119_31745_flag_0_multi_113_5691_len_268397	CP018937	Bacteroidetes	Bacteroides	fragilis
626	B	626_B_k119_606_flag_0_multi_181_8860_len_222426	CP009057	Bacteroidetes	Bacteroides	dorei
626	4M	626_4M_k119_5463_flag_0_multi_44_3849_len_11341	CP011531	Bacteroidetes	Bacteroides	dorei
626	4M	626_4M_k119_12937_flag_0_multi_24_9687_len_30753	KM406416	Actinobacteria	Bifidobacterium	breve
626	4M	626_4M_k119_3746_flag_1_multi_3_9977_len_2754	CP029536	Firmicutes	Lactobacillus	paracasei
626	4M	626_4M_k119_13074_flag_0_multi_103_9345_len_31581	CP012706	Bacteroidetes	Bacteroides	fragilis
626	4M	626_4M_k119_11785_flag_0_multi_30_9840_len_37606	CP032637	Firmicutes	Lactobacillus	paracasei
626	4M	626_4M_k119_2849_flag_0_multi_151_3962_len_27509	AP012325	Actinobacteria	Bifidobacterium	catenulatum
626	12M	626_12M_k119_30336_flag_0_multi_65_3511_len_58190	CP036491	Bacteroidetes	Bacteroides	sp.A1C1
626	12M	626_12M_k119_2739_flag_0_multi_11_9776_len_9921	CP011531	Bacteroidetes	Bacteroides	dorei
626	12M	626_12M_k119_23856_flag_1_multi_5_0000_len_5042	CP007456	Actinobacteria	Bifidobacterium	kashiwanohense
635	B	635_B_k119_1541_flag_0_multi_85_7016_len_79605	AP012330	Actinobacteria	Bifidobacterium	pseudocatenulatum
635	B	635_B_k119_5549_flag_1_multi_6_0000_len_5088	KM406416	Actinobacteria	Bifidobacterium	breve
635	4M	635_4M_k119_18061_flag_0_multi_231_1219_len_74040	AP012330	Actinobacteria	Bifidobacterium	pseudocatenulatum
635	4M	635_4M_k119_4891_flag_0_multi_98_6538_len_11442	KM406416	Actinobacteria	Bifidobacterium	breve
635	12M	635_12M_k119_17663_flag_0_multi_6_9855_len_8416	CP025216	Firmicutes	Streptococcus	thermophilus
635	12M	635_12M_k119_23115_flag_1_multi_7_0000_len_20147	LR215978	Bacteroidetes	Parabacteroides	distasonis
635	12M	635_12M_k119_1027_flag_1_multi_18_6244_len_20470	CP030777	Firmicutes	Faecalibacterium	prausnitzii
635	12M	635_12M_k119_3480_flag_0_multi_47_8755_len_270136	CP001104	Firmicutes	Eubacterium	eligens
635	12M	635_12M_k119_27275_flag_1_multi_41_8467_len_82508	AE015928	Bacteroidetes	Bacteroides	thetaiotaomicron
635	12M	635_12M_k119_3480_flag_0_multi_47_8755_len_270136	CP001104	Firmicutes	Eubacterium	eligens
635	12M	635_12M_k119_10592_flag_0_multi_100_9601_len_50205	CP011531	Bacteroidetes	Bacteroides	dorei
635	12M	635_12M_k119_13959_flag_1_multi_36_0897_len_11785	CP012937	Bacteroidetes	Bacteroides	thetaiotaomicron
635	12M	635_12M_k119_22134_flag_0_multi_29_9439_len_64542	AP006841	Bacteroidetes	Bacteroides	fragilis
635	12M	635_12M_k119_13836_flag_0_multi_39_0749_len_33174	CP012706	Bacteroidetes	Bacteroides	fragilis
635	12M	635_12M_k119_28946_flag_0_multi_15_0000_len_73511	CP025216	Firmicutes	Streptococcus	thermophilus
635	12M	635_12M_k119_29938_flag_1_multi_17_8041_len_38208	AP018536	Firmicutes	unknown	unknown
635	12M	635_12M_k119_18895_flag_0_multi_86_3880_len_226428	CP009057	Bacteroidetes	Bacteroides	dorei
635	12M	635_12M_k119_22809_flag_0_multi_22_6920_len_7048	CP026548	Firmicutes	Faecalibacterium	prausnitzii
635	12M	635_12M_k119_15067_flag_0_multi_44_9931_len_127715	CP001104	Firmicutes	Eubacterium	eligens
637	B	637_B_k119_19_flag_0_multi_48_1729_len_5071	AP009256	Actinobacteria	Bifidobacterium	adolescentis
637	B	637_B_k119_2215_flag_0_multi_13_9996_len_258652	CP015282	Firmicutes	Streptococcus	salivarius
637	B	637_B_k119_3599_flag_1_multi_26_0706_len_11924	CP006741	Actinobacteria	Bifidobacterium	longum
637	B	637_B_k119_1508_flag_0_multi_17_9335_len_171235	CP020431	Firmicutes	Streptococcus	sp.FDAARGOS_192
637	4M	637_4M_k119_2713_flag_0_multi_9_2236_len_3933	CP005287	Actinobacteria	Cutibacterium	avidum
637	4M	637_4M_k119_2713_flag_0_multi_9_2236_len_3933	CP005287	Actinobacteria	Cutibacterium	avidum
637	4M	637_4M_k119_4296_flag_0_multi_16_5785_len_21188	AP009256	Actinobacteria	Bifidobacterium	adolescentis
637	4M	637_4M_k119_4296_flag_0_multi_16_5785_len_21188	AP009256	Actinobacteria	Bifidobacterium	adolescentis
637	12M	637_12M_k119_2988_flag_0_multi_156_6020_len_164750	CP032819	Bacteroidetes	Butyricimonas	faecalis
637	12M	637_12M_k119_19488_flag_1_multi_48_7195_len_338999	CP022754	Bacteroidetes	Parabacteroides	sp.CT06
637	12M	637_12M_k119_6218_flag_1_multi_47_6487_len_35837	CP022754	Bacteroidetes	Parabacteroides	sp.CT06
640	B	640_B_k119_1370_flag_1_multi_88_0000_len_50681	CP003039	Actinobacteria	Bifidobacterium	animalis
640	4M	640_4M_k119_6587_flag_1_multi_150_9729_len_166107	CP022754	Bacteroidetes	Parabacteroides	sp.CT06
640	4M	640_4M_k119_6258_flag_1_multi_9_9928_len_25027	CP022464	Firmicutes	Clostridium	bolteae
640	4M	640_4M_k119_3097_flag_1_multi_13_0000_len_3932	CP015406	Firmicutes	Flavonifractor	plautii
640	4M	640_4M_k119_1305_flag_1_multi_7_8839_len_13747	LR215981	Firmicutes	Ruthenibacterium	lactatiformans
640	4M	640_4M_k119_19583_flag_1_multi_44_9464_len_16529	FP929049	Firmicutes	Roseburia	intestinalis
640	12M	640_12M_k119_2961_flag_1_multi_7_0000_len_8705	CP025199	Actinobacteria	Bifidobacterium	pseudocatenulatum
640	12M	640_12M_k119_9060_flag_1_multi_5_9778_len_11855	CP012098	Firmicutes	Anaerostipes	hadrus
640	12M	640_12M_k119_7208_flag_1_multi_19_8115_len_28849	FP929038	Firmicutes	Coprococcus	catus
640	12M	640_12M_k119_12004_flag_0_multi_33_7704_len_38976	CR626927	Bacteroidetes	Bacteroides	fragilis
640	12M	640_12M_k119_28648_flag_1_multi_30_0000_len_191190	CP022754	Bacteroidetes	Parabacteroides	sp.CT06
640	12M	640_12M_k119_7386_flag_1_multi_35_0000_len_6435	CP026548	Firmicutes	Faecalibacterium	prausnitzii
640	12M	640_12M_k119_36719_flag_0_multi_24_7902_len_131290	AP006841	Bacteroidetes	Bacteroides	fragilis
103	4M	103_4M_k119_615_flag_1_multi_7_0000_len_6210	LT906445	Firmicutes	Veillonella	parvula
103	4M	103_4M_k119_2299_flag_1_multi_4_1997_len_2648	CP019721	Firmicutes	Veillonella	parvula
103	4M	103_4M_k119_2930_flag_0_multi_201_7065_len_283963	CP020657	Proteobacteria	Klebsiella	sp.M5al
103	4M	103_4M_k119_1936_flag_1_multi_9_0000_len_11311	LT906445	Firmicutes	Veillonella	parvula
103	4M	103_4M_k119_615_flag_1_multi_7_0000_len_6210	LT906445	Firmicutes	Veillonella	parvula
282	12M	282_12M_k119_5057_flag_1_multi_6_0000_len_2025	CP015406	Firmicutes	Flavonifractor	plautii
282	12M	282_12M_k119_3742_flag_1_multi_23_7565_len_114566	CP019721	Firmicutes	Veillonella	parvula
282	12M	282_12M_k119_3742_flag_1_multi_23_7565_len_114566	CP019721	Firmicutes	Veillonella	parvula
282	12M	282_12M_k119_11805_flag_1_multi_39_3986_len_34088	CP024736	Verrucomicrobia	Akkermansia	muciniphila
282	12M	282_12M_k119_1728_flag_0_multi_14_9937_len_44401	FQ312004	Bacteroidetes	Bacteroides	fragilis
282	12M	282_12M_k119_17425_flag_1_multi_33_7055_len_147796	CP022464	Firmicutes	Clostridium	bolteae
282	12M	282_12M_k119_17646_flag_0_multi_20_3958_len_33975	CR626927	Bacteroidetes	Bacteroides	fragilis
282	12M	282_12M_k119_1912_flag_1_multi_6_0000_len_6105	CP021386	Actinobacteria	Bifidobacterium	breve
282	12M	282_12M_k119_3742_flag_1_multi_23_7565_len_114566	CP019721	Firmicutes	Veillonella	parvula
565	4M	565_4M_k119_7976_flag_1_multi_15_0000_len_119349	CP000140	Bacteroidetes	Parabacteroides	distasonis
565	4M	565_4M_k119_9880_flag_0_multi_82_6878_len_34123	CR626927	Bacteroidetes	Bacteroides	fragilis
565	4M	565_4M_k119_8953_flag_0_multi_64_4873_len_51807	FQ312004	Bacteroidetes	Bacteroides	fragilis
565	4M	565_4M_k119_10197_flag_0_multi_165_8676_len_35577	LR134354	Actinobacteria	Bifidobacterium	longum
565	4M	565_4M_k119_3836_flag_0_multi_59_9850_len_137669	CP009057	Bacteroidetes	Bacteroides	dorei
229	12M	229_12M_k119_13592_flag_0_multi_24_3357_len_110243	CP022713	Firmicutes	Blautia	coccoides
229	12M	229_12M_k119_6692_flag_0_multi_15_9928_len_42031	CP022722	Firmicutes	Clostridium	innocuum
229	12M	229_12M_k119_14091_flag_0_multi_239_5534_len_163452	CP013020	Bacteroidetes	Bacteroides	vulgatus
229	12M	229_12M_k119_3759_flag_0_multi_17_9774_len_95126	CP001107	Firmicutes	Eubacterium	rectale
229	12M	229_12M_k119_24226_flag_0_multi_33_9100_len_7455	AP014658	Actinobacteria	Bifidobacterium	longum
229	12M	229_12M_k119_12828_flag_1_multi_17_6429_len_12259	CP015399	Firmicutes	Lachnoclostridium	sp.YL32
172	B	172_B_k119_6801_flag_1_multi_53_8518_len_251040	LM996364	Proteobacteria	Escherichia	coli
172	B	172_B_k119_1082_flag_0_multi_22_9904_len_61792	KM406416	Actinobacteria	Bifidobacterium	breve
172	B	172_B_k119_7961_flag_0_multi_74_8441_len_139172	CP012937	Bacteroidetes	Bacteroides	thetaiotaomicron
172	B	172_B_k119_2043_flag_1_multi_35_2126_len_11943	CP023005	Actinobacteria	Bifidobacterium	adolescentis
172	B	172_B_k119_1082_flag_0_multi_22_9904_len_61792	KM406416	Actinobacteria	Bifidobacterium	breve
172	4M	172_4M_k119_5621_flag_0_multi_26_9738_len_19936	CP030280	Firmicutes	Blautia	sp.N6H1-15
172	4M	172_4M_k119_4171_flag_1_multi_36_9835_len_26262	CP034738	Proteobacteria	Escherichia	coli
172	4M	172_4M_k119_1339_flag_1_multi_5_6979_len_3379	CP001084	Firmicutes	Lactobacillus	paracasei
172	4M	172_4M_k119_3734_flag_0_multi_156_2835_len_111426	FP929042	Firmicutes	Eubacterium	rectale
172	4M	172_4M_k119_1891_flag_0_multi_76_0000_len_155477	CP001107	Firmicutes	Eubacterium	rectale
172	4M	172_4M_k119_1891_flag_0_multi_76_0000_len_155477	CP001107	Firmicutes	Eubacterium	rectale
172	4M	172_4M_k119_8732_flag_0_multi_58_8612_len_271680	LS483403	Firmicutes	Streptococcus	lutetiensis
172	12M	172_12M_k119_36160_flag_0_multi_96_9590_len_93858	AP018536	Firmicutes	unknown	unknown
172	12M	172_12M_k119_21670_flag_1_multi_9_0000_len_22688	CP007443	Actinobacteria	Bifidobacterium	adolescentis
172	12M	172_12M_k119_28054_flag_1_multi_5_0000_len_5193	AP018532	Firmicutes	Oscillibacter	sp.PEA192
172	12M	172_12M_k119_35215_flag_0_multi_57_9802_len_115210	FP929042	Firmicutes	Eubacterium	rectale
172	12M	172_12M_k119_784_flag_0_multi_59_1048_len_164452	CP001107	Firmicutes	Eubacterium	rectale
172	12M	172_12M_k119_969_flag_0_multi_30_9763_len_25438	CP012098	Firmicutes	Anaerostipes	hadrus
172	12M	172_12M_k119_10326_flag_1_multi_8_2402_len_15201	CP010553	Verrucomicrobia	Akkermansia	muciniphila
172	12M	172_12M_k119_12818_flag_0_multi_19_9793_len_18468	FP929045	Firmicutes	Faecalibacterium	prausnitzii
172	12M	172_12M_k119_22713_flag_0_multi_15_8626_len_50625	CR626927	Bacteroidetes	Bacteroides	fragilis
265	B	265_B_k119_1792_flag_0_multi_174_6107_len_29776	CP031477	Proteobacteria	Haemophilus	parainfluenzae
265	B	265_B_k119_4047_flag_1_multi_31_4058_len_17880	CP031477	Proteobacteria	Haemophilus	parainfluenzae
265	B	265_B_k119_2144_flag_1_multi_19_1586_len_72628	CP019721	Firmicutes	Veillonella	parvula
265	B	265_B_k119_2144_flag_1_multi_19_1586_len_72628	CP019721	Firmicutes	Veillonella	parvula
265	B	265_B_k119_2144_flag_1_multi_19_1586_len_72628	CP019721	Firmicutes	Veillonella	parvula
265	B	265_B_k119_2144_flag_1_multi_19_1586_len_72628	CP019721	Firmicutes	Veillonella	parvula
265	B	265_B_k119_9373_flag_1_multi_16_9754_len_27477	LT906445	Firmicutes	Veillonella	parvula
265	B	265_B_k119_2144_flag_1_multi_19_1586_len_72628	CP019721	Firmicutes	Veillonella	parvula
265	4M	265_4M_k119_5503_flag_0_multi_16_1026_len_69788	CP002843	Firmicutes	Streptococcus	parasanguinis
265	4M	265_4M_k119_5279_flag_0_multi_87_9850_len_399342	LR134031	Proteobacteria	Escherichia	coli
265	4M	265_4M_k119_2863_flag_1_multi_22_5187_len_11866	CP034770	Actinobacteria	Bifidobacterium	breve
265	4M	265_4M_k119_5279_flag_0_multi_87_9850_len_399342	LR134031	Proteobacteria	Escherichia	coli
265	12M	265_12M_k119_3392_flag_1_multi_9_3943_len_3566	CP000605	Actinobacteria	Bifidobacterium	longum
265	12M	265_12M_k119_1265_flag_1_multi_10_7523_len_10493	FP929055	Firmicutes	Blautia	torques
265	12M	265_12M_k119_14073_flag_0_multi_22_9458_len_110205	FP929043	Firmicutes	Eubacterium	rectale
265	12M	265_12M_k119_11064_flag_1_multi_137_9583_len_131667	CP007619	Bacteroidetes	Bacteroides	dorei
265	12M	265_12M_k119_11052_flag_0_multi_134_4413_len_13791	CP011531	Bacteroidetes	Bacteroides	dorei
265	12M	265_12M_k119_19210_flag_0_multi_48_5376_len_225194	CP036491	Bacteroidetes	Bacteroides	sp.A1C1
265	12M	265_12M_k119_2100_flag_1_multi_23_9779_len_46999	FP929042	Firmicutes	Eubacterium	rectale
265	12M	265_12M_k119_5587_flag_0_multi_108_9214_len_66099	CP018937	Bacteroidetes	Bacteroides	fragilis
265	12M	265_12M_k119_8063_flag_1_multi_16_3658_len_123771	FP929054	Firmicutes	Blautia	obeum
263	12M	263_12M_k119_46322_flag_1_multi_14_0000_len_20832	LT907978	Firmicutes	Eubacterium	hallii
263	12M	263_12M_k119_50688_flag_1_multi_7_9214_len_21750	LT906459	Bacteroidetes	Odoribacter	splanchnicus
263	12M	263_12M_k119_24316_flag_1_multi_33_9961_len_222294	CP009057	Bacteroidetes	Bacteroides	dorei
263	12M	263_12M_k119_19560_flag_0_multi_32_5537_len_348651	HF545617	Firmicutes	Ruminococcus	bicirculans
263	12M	263_12M_k119_34917_flag_1_multi_11_0000_len_10401	AP018532	Firmicutes	Oscillibacter	sp.PEA192
263	12M	263_12M_k119_32813_flag_0_multi_11_9751_len_17759	FP929054	Firmicutes	Blautia	obeum
263	12M	263_12M_k119_39778_flag_1_multi_8_0000_len_12277	FP929042	Firmicutes	Eubacterium	rectale

## Sheet: A6 relative abundance
Bacterial genus	B	4M	12M
Bacteroides	24.28	18.8	42.93
Bifidobacterium	22.98	47.44	6.69
Escherichia	24.08	7.9	2.14
Parabacteroides	7.41	3.8	3.05
Blautia	1.01	3.61	5.86
Enterococcus	4.71	3.32	0.17
Veillonella	1.2	3.48	1.91
Eubacterium	0	0.28	4.95
Clostridium	0.98	0.93	2.95
Faecalibacterium	0	0.01	4.26
Alistipes	0.01	0.38	3.64
Roseburia	0	0.02	3.64
Haemophilus	2.7	0.15	0.72
Streptococcus	2.23	0.5	0.49
Collinsella	0.42	1.94	0.78
Enterobacter	2.82	0.15	0.21
Ruminococcus	0	0	3.08
Coprobacillus	1.35	0.67	0.48
Klebsiella	0.69	1.08	0.06
Subdoligranulum	0.01	0.33	1.49

## Sheet: A7 number of cCRISPRs
cCRISPR bacteria	B	4M	12M
Bacteroides	49	66	121
Bifidobacterium	59	97	53
Escherichia	40	52	17
Veillonella	7	54	32
Parabacteroides	19	23	29
Eubacterium	NA	8	59
Faecalibacterium	NA	NA	49
Streptococcus	20	15	13
Roseburia	NA	2	41
Anaerostipes	1	3	37
Blautia	1	10	30
Clostridium	2	10	17
Akkermansia	NA	7	21
Ruminococcus	NA	2	24
unknown	NA	3	19
Lactobacillus	4	14	3
Flavonifractor	2	8	6
Enterococcus	4	8	NA
Lachnoclostridium	1	5	6
Clostridioides	NA	3	8
Alistipes	1	2	5
Collinsella	1	5	2
Odoribacter	NA	2	5
Haemophilus	5	NA	1
Megamonas	1	1	4
Oscillibacter	NA	NA	6
Coprococcus	NA	NA	5
Rothia	2	3	NA
Klebsiella	1	3	NA
Lactococcus	1	1	1
Phascolarctobacterium	NA	1	2
Ruminiclostridium	NA	1	2
Ruthenibacterium	NA	2	1
Staphylococcus	3	NA	NA
Actinomyces	NA	2	NA
Aggregatibacter	1	NA	1
Cutibacterium	NA	2	NA
Dialister	2	NA	NA
Eggerthella	NA	1	1
Hafnia	NA	2	NA
Acidaminococcus	NA	NA	1
Arcanobacterium	NA	1	NA
Butyricimonas	NA	NA	1
Intestinimonas	NA	NA	1
Lachnoanaerobaculum	NA	NA	1
Neisseria	NA	1	NA
Peptoniphilus	NA	1	NA
Prevotella	NA	NA	1

## Sheet: A8_CRISPR_arrays
PairID	CRISPR_num	CRISPRids	Change	Spacer_0_num	Spacer_4_num	Spacer_12_num	Bacteria host	CasType	Cas	CasDirection
1	3	1_B_k119_3282_flag_0_multi_243_0973_len_339076,1_4M_k119_7346_flag_0_multi_85_4952_len_374746,1_12M_k119_909_flag_1_multi_22_7040_len_111856	acquire	21	22	22	Bacteroides fragilis	CAS-TypeIIIB	Cas2_0_I-II-III-V,Cas1_0_I-II-III,Cmr6_0_IIIB,Cmr5_0_IIIB,Cmr4_0_IIIB,Cmr3_0_IIIB	far_end
2	2	1_B_k119_1310_flag_0_multi_71_9874_len_224769,1_4M_k119_3384_flag_0_multi_80_9810_len_168333	no	5	5	NA	Bacteroides dorei	CAS-TypeIC	Cas2_0_I-II-III-V,Cas1_0_IC,Cas4_0_I-II,Cas7_0_IC,Cas8c_0_IC,Cas5_0_IC,Cas3_0_I	NA
3	2	1_B_k119_4133_flag_1_multi_58_9956_len_262012,1_4M_k119_7516_flag_0_multi_118_0737_len_267702	acquire	15	16	NA	Bacteroides dorei	CAS-TypeIIC	Cas2_0_I-II-III,Cas1_0_II,Cas9_0_II	near_end
4	2	1_B_k119_2934_flag_0_multi_37_9688_len_60611_3, 1_4M_k119_9178_flag_1_multi_210_0939_len_62692_1	no	5	5	NA	Bifidobacterium pseudocatenulatum	CAS,CAS-TypeIC	Cas3_0_I,Cas7_0_IC,Cas4_0_I-II,Cas1_0_IC,Cas2_0_I-II-III-V	NA
5	2	7_B_k119_4436_flag_0_multi_242_9279_len_134320,7_4M_k119_2048_flag_0_multi_146_9780_len_132997	no	13	13	NA	Escherichia coli	CAS-TypeIE	Cas3_0_I,Cse1_0_IE,Cse2_0_IE,Cas7_0_IE,Cas5_0_IE,Cas6_0_IE,Cas1_0_IE,Cas2_0_IE	NA
6	2	7_B_k119_1977_flag_1_multi_52_0000_len_118845,7_12M_k119_191_flag_0_multi_13_8390_len_211058	no	9	NA	9	Parabacteroides distasonis	CAS-TypeIC	Cas2_0_I-II-III-V,Cas1_0_IC,Cas4_0_I-II,Cas7_0_IC,Cas8c_0_IC,Cas5_0_IC,Cas3_0_I,Cas3_0_I	NA
7	2	12_4M_k119_4875_flag_0_multi_182_3658_len_188044,12_12M_k119_11190_flag_0_multi_158_4059_len_188044	no	NA	6	6	Bacteroides dorei	CAS-TypeIIC	Cas9_0_II, Cas1_0_II, Cas2_0_I-II-III	NA
8	2	42_B_k119_1160_flag_0_multi_118_9035_len_49011,42_4M_k119_7658_flag_0_multi_27_8043_len_36948	no	29	29	NA	Bifidobacterium pseudocatenulatum	CAS-TypeIC,CAS	Cas2_0_I-II-III-V,Cas1_0_IC,Cas4_0_I-II,Cas7_0_IC,Cas8c_0_IC,Cas3_1_I	NA
9	2	53_B_k119_2555_flag_0_multi_42_9061_len_9060,53_12M_k119_25202_flag_0_multi_12_9651_len_6994	no	4	NA	4	Bifidobacterium longum	CAS-TypeIE	Cse1_0_IE,Cse2_0_IE,Cas7_0_IE,Cas5_0_IE,Cas1_0_IE	NA
10	2	78_4M_k119_17144_flag_1_multi_38_0000_len_203244,78_12M_k119_43272_flag_0_multi_17_9979_len_168975	no	NA	22	22	Parabacteroides distasonis	CAS-TypeIC	Cas3_0_I, Cas5_0_IC, Cas8c_0_IC, Cas7_0_IC, Cas4_0_I-II, Cas1_0_IC, Cas2_0_I-II-III-V	NA
11	2	82_B_k119_6021_flag_1_multi_12_9992_len_303571,82_4M_k119_5436_flag_0_multi_35_9859_len_49720	no	14	14	NA	Blautia gnavus	CAS-TypeIC,CAS	Cas2_0_I-II-III-V, Cas1_0_IC, Cas4_0_I-II, Cas7_0_IC, Cas8c_0_IC, Cas5_0_IC, Cas3_0_I	NA
12	2	82_B_k119_6094_flag_0_multi_55_9767_len_96697,82_4M_k119_21656_flag_0_multi_17_9957_len_78742	lost	5	4	NA	Megamonas hypermegale	CAS-TypeIIIA,CAS	Cas6_0_I-III, Cas6_0_I-III, Cas3_1_I,Cas10_0_IIIA, Csm2_0_IIIA, Csm3_0_IIIA, Csm4_1_IIIA, Csm5_0_IIIA	near_end
13	3	137_B_k119_1353_flag_0_multi_12_9877_len_39265,137_4M_k119_6251_flag_1_multi_58_9906_len_247335,137_12M_k119_24350_flag_1_multi_32_9948_len_247335	no	11	11	11	Parabacteroides distasonis	CAS-TypeIIC	Cas9_0_II, Cas1_0_II, Cas2_0_I-II-III	NA
14	2	157_B_k119_413_flag_1_multi_456_7405_len_116075_2,157_4M_k119_3282_flag_1_multi_26_9951_len_112232_1	acquire	7	8	NA	Escherichia coli	CAS-TypeIE	Cas3_0_I, Cse1_0_IE, Cse2_0_IE, Cas7_0_IE, Cas5_0_IE, Cas6_0_IE, Cas1_0_IE, Cas2_0_IE	far_end
15	2	157_B_k119_413_flag_1_multi_456_7405_len_116075_1,157_4M_k119_3282_flag_1_multi_26_9951_len_112232_2	no	9	9	NA	Escherichia coli	CAS-TypeIE	Cas3_0_I, Cse1_0_IE, Cse2_0_IE, Cas7_0_IE, Cas5_0_IE, Cas6_0_IE, Cas1_0_IE, Cas2_1_IE	NA
16	2	157_4M_k119_5390_flag_0_multi_397_3329_len_206250_2,157_12M_k119_17687_flag_0_multi_35_8688_len_62293_2	no	NA	22	22	Bacteroides fragilis	CAS	Cas6_0_I-III, Cas3_0_I, Cas4_0_I-II, Cas1_0_I-II-III-V, Cas2_0_I-II-III-V	NA
17	3	184_B_k119_4405_flag_0_multi_109_6201_len_156763,184_4M_k119_4490_flag_0_multi_23_9905_len_48620,184_12M_k119_52139_flag_0_multi_45_9466_len_16988	acquire then lost	9	10	9	Bacteroides vulgatus	CAS-TypeIC,CAS	Cas2_0_I-II-III-V, Cas1_0_IC, Cas4_0_I-II, Cas7_0_IC, Cas8c_0_IC, Cas5_0_IC, Cas3_0_I	far_end
18	3	201_B_k119_11500_flag_0_multi_53_9660_len_31306,201_4M_k119_923_flag_0_multi_57_7269_len_206938,201_12M_k119_12043_flag_0_multi_56_9640_len_31231	no	13	13	13	Bacteroides fragilis	CAS-TypeIIC,CAS	Cas9_0_II, Cas1_0_II, Cas2_0_I-II-III	NA
19	2	203_B_k119_1666_flag_0_multi_185_9427_len_129341,203_4M_k119_5931_flag_0_multi_24_9952_len_99932	lost	10	9	NA	Enterococcus faecalis	CAS-TypeIIA	Cas9_1_II, Cas1_0_II, Cas2_0_I-II-III, Csn2_0_IIA	far_end
20	3	224_B_k119_979_flag_0_multi_137_9671_len_83341,224_4M_k119_5744_flag_1_multi_14_7794_len_42394,224_12M_k119_3378_flag_1_multi_26_9657_len_61445	no	20	20	20	Parabacteroides distasonis	CAS-TypeIIC	Cas2_0_I-II-III, Cas1_0_II, Cas9_0_II	NA
21	2	229_B_k119_2304_flag_0_multi_348_9852_len_446434,229_4M_k119_5674_flag_1_multi_104_0000_len_222821_4	acquire	5	6	NA	Escherichia coli	CAS-TypeIF	Cas6_0_IF, Csy3_0_IF, Csy2_0_IF, Csy1_0_IF, Cas3-Cas2_0_IF, Cas1_0_IF	far_end
22	2	238_B_k119_324_flag_0_multi_429_9250_len_114474,238_12M_k119_9685_flag_0_multi_40_3261_len_36719	no	7	NA	7	Bacteroides fragilis	CAS-TypeIIC	Cas2_0_I-II-III, Cas1_0_II, Cas9_0_II	NA
23	2	238_B_k119_336_flag_1_multi_373_8710_len_576487,238_12M_k119_2637_flag_1_multi_28_9976_len_186350	no	15	NA	15	Bacteroides fragilis	CAS-TypeIIIB	Cas2_0_I-II-III-V, Cas1_0_I-II-III, Cmr6_0_IIIB, Cmr5_0_IIIB, Cmr4_0_IIIB, Cmr3_0_IIIB	NA
24	2	258_B_k119_2247_flag_1_multi_382_7223_len_163830_2,258_4M_k119_951_flag_0_multi_190_9425_len_132283_2	no	9	9	NA	Escherichia coli	CAS-TypeIE	Cas2_0_IE, Cas1_0_IE, Cas6_0_IE, Cas5_0_IE, Cas7_0_IE, Cse2_0_IE, Cse1_0_IE, Cas3_0_I	NA
25	2	258_B_k119_2247_flag_1_multi_382_7223_len_163830_1,258_4M_k119_951_flag_0_multi_190_9425_len_132283_1	no	16	16	NA	Escherichia coli	CAS-TypeIE	Cas2_0_IE, Cas1_0_IE, Cas6_0_IE, Cas5_0_IE, Cas7_0_IE, Cse2_0_IE, Cse1_0_IE, Cas3_0_I	NA
26	3	263_B_k119_985_flag_0_multi_63_9820_len_65305,263_4M_k119_14275_flag_0_multi_143_9742_len_222076,263_12M_k119_24316_flag_1_multi_33_9961_len_222294	no	4	4	4	Bacteroides dorei	CAS-TypeIC,CAS	Cas3_0_I, Cas5_0_IC, Cas8c_0_IC, Cas7_0_IC, Cas4_0_I-II, Cas1_0_IC, Cas2_0_I-II-III-V	NA
27	3	263_B_k119_8650_flag_0_multi_93_9806_len_246279,263_4M_k119_12113_flag_1_multi_14_0000_len_101587,263_12M_k119_60403_flag_1_multi_16_0000_len_73138	no	12	12	12	Parabacteroides distasonis	CAS-TypeIIC,CAS	Cas2_0_I-II-III, Cas1_0_II, Cas9_0_II	NA
28	2	268_B_k119_7758_flag_1_multi_273_0000_len_76385_2,268_4M_k119_9607_flag_1_multi_52_0000_len_149314_1	acquire	13	14	NA	Escherichia coli	CAS-TypeIE	Cas2_0_IE, Cas1_0_IE, Cas6_0_IE, Cas5_0_IE, Cas7_0_IE, Cse2_0_IE, Cse1_0_IE, Cas3_1_I	far_end
29	2	268_B_k119_7758_flag_1_multi_273_0000_len_76385_1,268_4M_k119_9607_flag_1_multi_52_0000_len_149314_2	acquire	6	9	NA	Escherichia coli	CAS-TypeIE	Cas2_0_IE, Cas1_0_IE, Cas6_0_IE, Cas5_0_IE, Cas7_0_IE, Cse2_0_IE, Cse1_0_IE, Cas3_0_I	near_end
30	3	276_B_k119_12499_flag_0_multi_64_2426_len_42859,276_4M_k119_6972_flag_0_multi_165_9193_len_81939,276_12M_k119_33363_flag_0_multi_8_9772_len_18719	no	9	9	9	Bifidobacterium pseudocatenulatum	CAS-TypeIC,CAS	Cas3_1_I,Cas3_0_I,Cas5_0_IC,Cas8c_0_IC,Cas7_0_IC,Cas4_0_I-II,Cas1_0_IC,Cas2_0_I-II-III-V	NA
31	2	276_B_k119_14975_flag_0_multi_34_9604_len_34495,276_12M_k119_11554_flag_1_multi_18_9892_len_9356	acquire	17	NA	19	Bifidobacterium longum	CAS-TypeIIC,CAS	Cas2_0_I-II-III,Cas1_0_II	near_end
32	2	276_4M_k119_1582_flag_1_multi_54_4688_len_103200,276_12M_k119_28281_flag_0_multi_108_9128_len_23065	no	NA	17	17	Bacteroides dorei	CAS-TypeIIC	Cas2_0_I-II-III, Cas1_0_II, Cas9_0_II	NA
33	2	281_B_k119_12576_flag_0_multi_108_7815_len_161488,281_4M_k119_2878_flag_0_multi_101_3159_len_117477	no	28	28	NA	Bacteroides dorei	CAS-TypeIIC	Cas9_0_II, Cas1_0_II, Cas2_0_I-II-III	NA
34	2	281_B_k119_12980_flag_0_multi_148_4447_len_83026,281_4M_k119_26259_flag_0_multi_220_2876_len_83026	no	26	26	NA	Bifidobacterium pseudocatenulatum	CAS-TypeIC,CAS	Cas2_0_I-II-III-V, Cas1_0_IC, Cas4_0_I-II, Cas7_0_IC, Cas8c_0_IC, Cas5_0_IC, Cas3_0_I, Cas3_1_I	NA
35	3	281_B_k119_9018_flag_0_multi_130_1212_len_294284,281_4M_k119_9305_flag_0_multi_119_9737_len_181667,281_12M_k119_33320_flag_0_multi_52_8181_len_11554	acquire	9	10	10	Bacteroides dorei	CAS-TypeIC	Cas2_0_I-II-III-V, Cas1_0_IC, Cas4_0_I-II, Cas7_0_IC, Cas8c_0_IC, Cas5_0_IC, Cas3_0_I	far_end
36	2	335_4M_k119_7844_flag_0_multi_192_6458_len_77643,335_12M_k119_4128_flag_0_multi_287_0779_len_77787	no	NA	9	9	Bacteroides dorei	CAS-TypeIC	Cas3_0_I, Cas5_0_IC, Cas8c_0_IC, Cas7_0_IC, Cas4_0_I-II, Cas1_0_IC, Cas2_0_I-II-III-V	NA
37	2	338_B_k119_4687_flag_0_multi_278_9785_len_413684_2,338_4M_k119_5278_flag_1_multi_27_9800_len_177277_2	acquire	5	6	NA	Escherichia coli	CAS-TypeIF	Cas1_0_IF, Cas3_1_I, Cas3-Cas2_0_IF, Csy1_0_IF, Csy2_0_IF, Csy3_0_IF, Cas6_1_IF	far_end
38	2	338_B_k119_4687_flag_0_multi_278_9785_len_413684_3,338_4M_k119_5278_flag_1_multi_27_9800_len_177277_1	acquire	7	8	NA	Escherichia coli	CAS-TypeIF	Cas1_0_IF, Cas3_1_I, Cas3-Cas2_0_IF, Csy1_0_IF, Csy2_0_IF, Csy3_0_IF, Cas6_0_IF	near_end
39	2	338_B_k119_1352_flag_0_multi_209_9374_len_66865,338_4M_k119_1406_flag_0_multi_141_9161_len_33712	acquire	11	12	NA	Bacteroides fragilis	CAS-TypeIIC,CAS	Cas2_0_I-II-III, Cas1_0_II, Cas9_0_II	far_end
40	2	341_4M_k119_5972_flag_0_multi_108_0712_len_168000,341_12M_k119_26474_flag_0_multi_57_8569_len_131290	acquire & lost	NA	23	25	Bacteroides fragilis	CAS-TypeIIIB	Cas2_0_I-II-III-V, Cas1_0_I-II-III, Cmr6_0_IIIB, Cmr5_0_IIIB, Cmr4_0_IIIB, Cmr3_0_IIIB	far_end(lost & acquire)
41	2	350_B_k119_9696_flag_0_multi_56_3848_len_252628,350_12M_k119_17911_flag_0_multi_36_9937_len_228702	lost	21	NA	19	Parabacteroides distasonis	CAS-TypeIIC	Cas2_0_I-II-III, Cas1_0_II, Cas9_0_II	near_end(lost)
42	2	350_B_k119_6198_flag_0_multi_53_9816_len_63335,350_12M_k119_4548_flag_0_multi_34_9789_len_32336	acquire & lost	7	NA	8	Parabacteroides distasonis	CAS-TypeIIIC	Cmr5_1_IIIC	far_end(lost), near_end(acquire)
43	2	350_B_k119_3182_flag_0_multi_24_9858_len_34030,350_4M_k119_3713_flag_0_multi_393_9903_len_144490	no	13	13	NA	Bacteroides fragilis	CAS-TypeIIC,CAS	Cas2_0_I-II-III, Cas1_0_II, Cas9_0_II	NA
44	2	377_4M_k119_15545_flag_0_multi_51_9813_len_108951,377_12M_k119_1615_flag_1_multi_65_9761_len_108951	no	NA	6	6	Bacteroides vulgatus	CAS-TypeIC	Cas3_0_I, Cas5_0_IC, Cas8c_0_IC, Cas7_0_IC, Cas4_0_I-II, Cas1_0_IC, Cas2_0_I-II-III-V	NA
45	2	503_B_k119_1283_flag_0_multi_100_8988_len_9368,503_4M_k119_9132_flag_0_multi_135_3063_len_89728_2	no	5	5	NA	Escherichia coli	CAS-TypeIE,CAS	Cas1_0_IE, Cas2_0_IE, Cas5_0_IE, Cas6_0_IE, Cas7_0_IE, Cse1_0_IE, Cse2_0_IE,Cas3_0_I	NA
46	2	504_B_k119_3898_flag_0_multi_570_8234_len_129210,504_4M_k119_10682_flag_0_multi_336_8959_len_129210	no	8	8	NA	Enterococcus faecalis	CAS-TypeIIA	Cas9_1_II, Cas1_0_II, Cas2_0_I-II-III, Csn2_0_IIA	NA
47	2	511_B_k119_4364_flag_1_multi_220_0000_len_42571,511_4M_k119_21214_flag_0_multi_210_9392_len_161932	acquire	10	12	NA	Bacteroides fragilis	CAS-TypeIIIB	Cas2_0_I-II-III-V, Cas1_0_I-II-III, Cmr6_0_IIIB, Cmr5_0_IIIB, Cmr4_0_IIIB, Cmr3_0_IIIB	far_end
48	2	527_B_k119_269_flag_0_multi_452_8655_len_134519,527_4M_k119_3000_flag_0_multi_36_9893_len_134378	no	13	13	NA	Escherichia coli	CAS-TypeIE	Cas2_0_IE, Cas1_0_IE, Cas6_0_IE, Cas5_0_IE, Cas7_0_IE, Cse2_0_IE, Cse1_0_IE, Cas3_0_I	NA
49	2	532_4M_k119_6424_flag_0_multi_64_3041_len_10211,532_12M_k119_8669_flag_1_multi_9_0000_len_6220	no	NA	5	5	Clostridium innocuum	CAS-TypeIC,CAS	Cas5_0_IC, Cas8c_0_IC,Cas7_0_IC,Cas4_0_I-II,Cas1_0_IC, Cas2_0_I-II-III-V	NA
50	2	546_B_k119_905_flag_0_multi_559_4845_len_251080_1,546_4M_k119_13501_flag_0_multi_72_9980_len_287200_1	no	7	7	NA	Escherichia coli	CAS-TypeIE	Cas3_0_I, Cse1_0_IE, Cse2_0_IE, Cas7_0_IE, Cas5_0_IE, Cas6_0_IE, Cas1_0_IE, Cas2_0_IE	NA
51	2	546_B_k119_905_flag_0_multi_559_4845_len_251080_2,546_4M_k119_13501_flag_0_multi_72_9980_len_287200_2	no	8	7	NA	Escherichia coli	CAS-TypeIE	Cas3_0_I, Cse1_0_IE, Cse2_0_IE, Cas7_0_IE, Cas5_0_IE, Cas6_0_IE, Cas1_0_IE, Cas2_0_IE	NA
52	2	549_B_k119_305_flag_0_multi_70_9538_len_196928_1,549_4M_k119_2076_flag_1_multi_291_0000_len_197856_1	no	10	10	NA	Escherichia coli	CAS-TypeIF	Cas1_0_IF, Cas3-Cas2_0_IF, Csy1_0_IF, Csy2_0_IF, Csy3_0_IF, Cas6_0_IF	NA
53	2	549_B_k119_305_flag_0_multi_70_9538_len_196928_2,549_4M_k119_2076_flag_1_multi_291_0000_len_197856_2	no	6	6	NA	Escherichia coli	CAS-TypeIF	Cas1_0_IF, Cas3-Cas2_0_IF, Csy1_0_IF, Csy2_0_IF, Csy3_0_IF, Cas6_0_IF	NA
54	2	565_B_k119_17029_flag_0_multi_160_9328_len_47734,565_4M_k119_8953_flag_0_multi_64_4873_len_51807	no	8	8	NA	Bacteroides fragilis	CAS	Cas2_0_I-II-III-V, Cas6_0_I-III	NA
55	3	565_B_k119_14953_flag_0_multi_27_8090_len_11165,565_4M_k119_3836_flag_0_multi_59_9850_len_137669,565_12M_k119_3623_flag_0_multi_104_9849_len_138125	lost	6	6	5	Bacteroides dorei	CAS-TypeIC	Cas2_0_I-II-III-V, Cas1_0_IC, Cas4_0_I-II, Cas7_0_IC, Cas8c_0_IC, Cas5_0_IC, Cas3_0_I	far_end
56	3	565_B_k119_20849_flag_0_multi_130_7394_len_54068,565_4M_k119_9880_flag_0_multi_82_6878_len_34123,565_12M_k119_3021_flag_0_multi_44_9078_len_34123	lost	16	15	15	Bacteroides fragilis	CAS-TypeIIC,CAS	Cas2_0_I-II-III, Cas1_0_II, Cas9_0_II	far_end
57	2	565_4M_k119_7976_flag_1_multi_15_0000_len_119349,565_12M_k119_9949_flag_1_multi_28_0000_len_119301	no	NA	8	8	Parabacteroides distasonis	CAS-TypeIIC	Cas2_0_I-II-III, Cas1_0_II, Cas9_0_II	NA
58	2	567_4M_k119_7101_flag_0_multi_108_6600_len_550412_3,567_12M_k119_18055_flag_0_multi_246_8802_len_380737_1	acquire	NA	7	8	Bacteroides fragilis	CAS-TypeIIIB	Cas2_0_I-II-III-V, Cas1_0_I-II-III, Cmr6_0_IIIB, Cmr5_0_IIIB, Cmr4_0_IIIB, Cmr3_0_IIIB	near_end
59	2	567_4M_k119_7101_flag_0_multi_108_6600_len_550412_2,567_12M_k119_18055_flag_0_multi_246_8802_len_380737_2	acquire & lost	NA	24	25	Bacteroides fragilis	CAS-TypeIIIB	Cas2_0_I-II-III-V, Cas1_0_I-II-III, Cmr6_0_IIIB, Cmr5_0_IIIB, Cmr4_0_IIIB, Cmr3_0_IIIB	middle(acquire), far_end(lost)
60	2	570_B_k119_1586_flag_0_multi_37_2061_len_168868,570_4M_k119_4846_flag_1_multi_12_2105_len_49639	lost	20	19	NA	Bacteroides sp.A1C1	CAS-TypeIIC,CAS	Cas9_0_II, Cas1_0_II, Cas2_0_I-II-III	far_end
61	3	582_B_k119_680_flag_0_multi_395_9804_len_808081,582_4M_k119_5501_flag_1_multi_38_9276_len_198132,582_12M_k119_8274_flag_0_multi_30_6817_len_219164	no	22	22	22	Parabacteroides distasonis	Cas2_0_I-II-III-V, Cas1_0_IC, Cas4_0_I-II, Cas7_0_IC, Cas8c_0_IC, Cas5_0_IC, Cas3_0_I		NA
62	2	582_4M_k119_4956_flag_0_multi_264_9615_len_274521,582_12M_k119_5048_flag_1_multi_132_9402_len_258465	no	NA	6	6	Bacteroides fragilis	CAS-TypeIIIB	Cas2_0_I-II-III-V, Cas1_0_I-II-III, Cmr6_0_IIIB, Cmr5_0_IIIB, Cmr4_0_IIIB, Cmr3_0_IIIB	NA
63	3	587_B_k119_907_flag_0_multi_327_6103_len_57195,587_4M_k119_4162_flag_0_multi_215_0401_len_62018,587_12M_k119_14388_flag_1_multi_42_8230_len_46153	acquire then lost	13	14	13	Bacteroides fragilis	CAS	Cas1_0_I-II-III, Cas2_0_I-II-III-V, Cas4_0_I-II, Cas6_0_I-III, Cas3_0_I	far_end
64	2	589_4M_k119_5161_flag_1_multi_405_7451_len_175896,589_12M_k119_10663_flag_0_multi_36_6232_len_70724	no	NA	36	36	Bacteroides thetaiotaomicron	CAS	Cas1_0_I-II-III-V, Cas2_0_I-II-III-V, Cas4_0_I-II, Cas6_0_I-III, Cas3_0_I	NA
65	2	590_B_k119_5261_flag_1_multi_10_9083_len_82931,590_12M_k119_5114_flag_0_multi_87_3732_len_368744	acquire	9	NA	11	Parabacteroides distasonis	CAS-TypeIIC,CAS	Cas9_0_II, Cas1_0_II, Cas2_0_I-II-III	far_middle(acquire)
66	3	591_B_k119_3091_flag_0_multi_30_9969_len_193985,591_4M_k119_3030_flag_0_multi_134_5084_len_278557,591_12M_k119_4184_flag_0_multi_89_3583_len_201123	no	9	9	9	Bacteroides fragilis	CAS-TypeIIIB	Cas2_0_I-II-III-V, Cas1_0_I-II-III, Cmr6_0_IIIB, Cmr5_0_IIIB, Cmr4_0_IIIB, Cmr3_0_IIIB	NA
67	2	615_4M_k119_7429_flag_0_multi_31_9934_len_187480,615_12M_k119_17962_flag_0_multi_23_9889_len_97286	acquire	NA	18	19	Bacteroides fragilis	CAS	Cas1_0_I-II-III, Cas2_0_I-II-III-V, Cas4_0_I-II, Cas6_0_I-III, Cas3_0_I	far_end
68	2	615_4M_k119_22446_flag_0_multi_30_9980_len_307191,615_12M_k119_28398_flag_0_multi_21_9986_len_307206	no	NA	10	10	Bacteroides fragilis	CAS-TypeIIIB	Cas2_0_I-II-III-V, Cas1_0_I-II-III, Cmr6_0_IIIB, Cmr5_0_IIIB, Cmr4_0_IIIB, Cmr3_0_IIIB	NA
69	3	624_B_k119_9887_flag_0_multi_112_9359_len_35072,624_4M_k119_2499_flag_0_multi_308_9541_len_268504,624_12M_k119_31745_flag_0_multi_113_5691_len_268397	no	28	28	28	Bacteroides fragilis	CAS	Cas6_0_I-III, Cas3_0_I, Cas4_0_I-II, Cas1_0_I-II-III-V, Cas2_0_I-II-III-V	NA
70	2	624_4M_k119_3151_flag_0_multi_14_8884_len_31225_4,624_12M_k119_5310_flag_1_multi_11_9711_len_57449_3	no	NA	6	6	NA	CAS-TypeIIID,CAS	Cas6_0_I-III,Csm3_0_IIIAD,Csm3_0_IIID,Csm3_1_IIIAD,Cas10_0_III,Cas2_0_I-II-III,Cas6_0_I-III,	NA
71	3	626_B_k119_606_flag_0_multi_181_8860_len_222426,626_4M_k119_5463_flag_0_multi_44_3849_len_11341,626_12M_k119_2739_flag_0_multi_11_9776_len_9921	lost then acquired	4	3	4	Bacteroides dorei	CAS-TypeIC,CAS	Cas3_0_I, Cas5_0_IC, Cas8c_0_IC, Cas7_0_IC, Cas4_0_I-II, Cas1_0_IC, Cas2_0_I-II-III-V	far_end(lost),near_end(acquire)
72	2	635_B_k119_1541_flag_0_multi_85_7016_len_79605,635_4M_k119_18061_flag_0_multi_231_1219_len_74040	acquire	13	14	NA	Bifidobacterium pseudocatenulatum	CAS-TypeIU	Cas1_0_I-II-III, Cas2_0_I-II-III-V, Cas3_1_I,Csb2_0_IU	far_end
73	2	640_4M_k119_6587_flag_1_multi_150_9729_len_166107,640_12M_k119_28648_flag_1_multi_30_0000_len_191190	no	NA	13	13	Parabacteroides sp.CT06	CAS-TypeIIC	Cas9_0_II, Cas1_0_II, Cas2_0_I-II-III	NA
74	2	172_B_k119_6801_flag_1_multi_53_8518_len_251040,172_4M_k119_4171_flag_1_multi_36_9835_len_26262	lost	13	7	NA	Escherichia coli	CAS-TypeIE,CAS	Cas3_0_I, Cse1_0_IE, Cse2_0_IE, Cas7_0_IE, Cas5_0_IE, Cas6_0_IE, Cas1_0_IE, Cas2_0_IE	far_end
75	2	172_4M_k119_3734_flag_0_multi_156_2835_len_111426,172_12M_k119_35215_flag_0_multi_57_9802_len_115210	lost	NA	12	11	Eubacterium rectale	CAS-TypeIC	Cas2_0_I-II-III-V, Cas1_0_IC, Cas4_0_I-II, Cas7_0_IC, Cas8c_0_IC, Cas5_0_IC, Cas3_0_I	far_end
76	2	172_4M_k119_1891_flag_0_multi_76_0000_len_155477,172_12M_k119_784_flag_0_multi_59_1048_len_164452	acquire	NA	4	5	Eubacterium rectale	CAS-TypeVIA	Cas13a_0_VIA	far_end

## Sheet: A10 NCBI results
spacerID	spaceruqiID	phage_accession	family	phage_name
397_4M_k119_4215_flag_0_multi_55_5599_len_181368_1_4	unique_spacer_10398	NC_011104.1	Siphoviridae	Lactobacillus phage Lrm1
397_12M_k119_10960_flag_0_multi_45_5912_len_30187_1_1	unique_spacer_10484	NC_047913.1	Myoviridae	Faecalibacterium phage FP_Mushu
503_12M_k119_45941_flag_0_multi_30_9582_len_18052_1_2	unique_spacer_10711	NC_047910.1	Myoviridae	Faecalibacterium phage FP_Epona
504_B_k119_1288_flag_0_multi_6_9967_len_36681_2_1	unique_spacer_10869	NC_031941.1	Siphoviridae	Streptococcus phage phiARI0131-2
504_12M_k119_15101_flag_0_multi_12_9803_len_12291_1_5	unique_spacer_10966	NC_013645.1	Siphoviridae	Moineauvirus
504_12M_k119_15101_flag_0_multi_12_9803_len_12291_1_5	unique_spacer_10966	NC_020197.1	Siphoviridae	Streptococcus phage TP-J34
504_12M_k119_15101_flag_0_multi_12_9803_len_12291_1_5	unique_spacer_10966	NC_031094.1	Siphoviridae	Streptococcus virus 9872
504_12M_k119_15101_flag_0_multi_12_9803_len_12291_1_5	unique_spacer_10966	NC_031069.1	Siphoviridae	Streptococcus virus 9871
504_12M_k119_15101_flag_0_multi_12_9803_len_12291_1_5	unique_spacer_10966	NC_047763.1	Siphoviridae	Streptococcus virus 9873
504_12M_k119_15101_flag_0_multi_12_9803_len_12291_1_3	unique_spacer_10982	NC_004303.1	Siphoviridae	Streptococcus phage O1205
504_12M_k119_15101_flag_0_multi_12_9803_len_12291_1_4	unique_spacer_10996	NC_004303.1	Siphoviridae	Streptococcus phage O1205
504_12M_k119_15101_flag_0_multi_12_9803_len_12291_1_4	unique_spacer_10996	NC_000872.1	Siphoviridae	Moineauvirus
504_12M_k119_15101_flag_0_multi_12_9803_len_12291_1_4	unique_spacer_10996	NC_000871.1	Siphoviridae	Streptococcus phage Sfi19
504_12M_k119_15101_flag_0_multi_12_9803_len_12291_1_4	unique_spacer_10996	NC_002214.1	Siphoviridae	Streptococcus thermophilus bacteriophage Sfi11
504_12M_k119_15101_flag_0_multi_12_9803_len_12291_1_1	unique_spacer_11002	NC_004303.1	Siphoviridae	Streptococcus phage O1205
504_12M_k119_15101_flag_0_multi_12_9803_len_12291_1_1	unique_spacer_11002	NC_000872.1	Siphoviridae	Moineauvirus
504_12M_k119_15101_flag_0_multi_12_9803_len_12291_1_1	unique_spacer_11002	NC_000871.1	Siphoviridae	Streptococcus phage Sfi19
504_12M_k119_15101_flag_0_multi_12_9803_len_12291_1_1	unique_spacer_11002	NC_002214.1	Siphoviridae	Streptococcus thermophilus bacteriophage Sfi11
504_12M_k119_15101_flag_0_multi_12_9803_len_12291_1_1	unique_spacer_11002	NC_007019.1	Siphoviridae	Streptococcus phage 2972
504_12M_k119_15101_flag_0_multi_12_9803_len_12291_1_1	unique_spacer_11002	NC_002072.2	Siphoviridae	Streptococcus phage DT1
504_12M_k119_15101_flag_0_multi_12_9803_len_12291_1_1	unique_spacer_11002	NC_013598.1	Siphoviridae	Streptococcus phage ALQ13.2
504_12M_k119_24236_flag_0_multi_37_3312_len_7753_1_5	unique_spacer_11029	NC_020197.1	Siphoviridae	Streptococcus phage TP-J34
504_12M_k119_24236_flag_0_multi_37_3312_len_7753_1_4	unique_spacer_11038	NC_002185.1	Siphoviridae	Streptococcus phage 7201
507_12M_k119_15097_flag_1_multi_40_7511_len_10725_1_13	unique_spacer_11310	NC_047915.1	Myoviridae	Faecalibacterium phage FP_Toutatis
507_12M_k119_15097_flag_1_multi_40_7511_len_10725_1_14	unique_spacer_11326	NC_047915.1	Myoviridae	Faecalibacterium phage FP_Toutatis
527_12M_k119_28144_flag_1_multi_8_0000_len_20398_1_4	unique_spacer_11825	NC_047915.1	Myoviridae	Faecalibacterium phage FP_Toutatis
1_4M_k119_10191_flag_0_multi_71_2108_len_43180_1_6	unique_spacer_121	NC_004112.1	Siphoviridae	Lactobacillus phage A2
1_4M_k119_10191_flag_0_multi_71_2108_len_43180_1_6	unique_spacer_121	NC_005893.1	Siphoviridae	Lactobacillus phage phiAT3
1_4M_k119_10191_flag_0_multi_71_2108_len_43180_1_6	unique_spacer_121	NC_011104.1	Siphoviridae	Lactobacillus phage Lrm1
1_4M_k119_10191_flag_0_multi_71_2108_len_43180_1_6	unique_spacer_121	NC_048737.1	Siphoviridae	Lactobacillus phage BH1
1_4M_k119_10191_flag_0_multi_71_2108_len_43180_1_6	unique_spacer_121	NC_012530.1	Herelleviridae	Lactobacillus phage Lb338-1
1_4M_k119_10191_flag_0_multi_71_2108_len_43180_1_6	unique_spacer_121	NC_048680.1	Siphoviridae	Lactobacillus phage LJ
536_4M_k119_1762_flag_0_multi_166_9525_len_69950_1_11	unique_spacer_12237	NC_024148.1	Siphoviridae	Mycobacterium phage Phantastic
536_4M_k119_1762_flag_0_multi_166_9525_len_69950_1_11	unique_spacer_12237	NC_022098.1	NA	NA
536_4M_k119_1762_flag_0_multi_166_9525_len_69950_1_11	unique_spacer_12237	NC_031074.1	Siphoviridae	Gordonia phage Bantam
536_4M_k119_1762_flag_0_multi_166_9525_len_69950_1_11	unique_spacer_12237	NC_028947.1	Siphoviridae	Mycobacterium phage Kratio
536_4M_k119_1762_flag_0_multi_166_9525_len_69950_1_11	unique_spacer_12237	NC_031035.1	Siphoviridae	Mycobacterium phage Genga
536_4M_k119_1762_flag_0_multi_166_9525_len_69950_1_11	unique_spacer_12237	NC_051593.1	Siphoviridae	Mycobacterium phage Collard
536_4M_k119_1762_flag_0_multi_166_9525_len_69950_1_11	unique_spacer_12237	NC_021533.1	Siphoviridae	Mycobacterium phage BTCU-1
536_4M_k119_1762_flag_0_multi_166_9525_len_69950_1_11	unique_spacer_12237	NC_042328.1	Siphoviridae	Mycobacterium virus HelDan
536_12M_k119_13588_flag_0_multi_113_8620_len_28069_1_13	unique_spacer_12307	NC_055828.1	Podoviridae	Bacteroides phage crAss002
536_12M_k119_13588_flag_0_multi_113_8620_len_28069_1_13	unique_spacer_12307	NC_055870.1	Podoviridae	CrAssphage cr107_1
536_12M_k119_13588_flag_0_multi_113_8620_len_28069_1_6	unique_spacer_12312	NC_055896.1	Podoviridae	CrAssphage cr113_1
536_12M_k119_13588_flag_0_multi_113_8620_len_28069_1_6	unique_spacer_12312	NC_055892.1	Podoviridae	CrAssphage cr109_1
536_12M_k119_13588_flag_0_multi_113_8620_len_28069_1_6	unique_spacer_12312	NC_055891.1	Podoviridae	CrAssphage cr60_1
536_12M_k119_13588_flag_0_multi_113_8620_len_28069_1_5	unique_spacer_12314	NC_055896.1	Podoviridae	CrAssphage cr113_1
536_12M_k119_13588_flag_0_multi_113_8620_len_28069_1_5	unique_spacer_12314	NC_055892.1	Podoviridae	CrAssphage cr109_1
536_12M_k119_13588_flag_0_multi_113_8620_len_28069_1_10	unique_spacer_12318	NC_055896.1	Podoviridae	CrAssphage cr113_1
536_12M_k119_13588_flag_0_multi_113_8620_len_28069_1_10	unique_spacer_12318	NC_055892.1	Podoviridae	CrAssphage cr109_1
536_12M_k119_13588_flag_0_multi_113_8620_len_28069_1_10	unique_spacer_12318	NC_055891.1	Podoviridae	CrAssphage cr60_1
536_12M_k119_13588_flag_0_multi_113_8620_len_28069_1_8	unique_spacer_12329	NC_055892.1	Podoviridae	CrAssphage cr109_1
536_12M_k119_13588_flag_0_multi_113_8620_len_28069_1_8	unique_spacer_12329	NC_055896.1	Podoviridae	CrAssphage cr113_1
546_12M_k119_32814_flag_1_multi_3_9845_len_4388_1_1	unique_spacer_12516	NC_011802.1	Podoviridae	Salmonella enterica bacteriophage SE1
546_12M_k119_32814_flag_1_multi_3_9845_len_4388_1_1	unique_spacer_12516	NC_014900.1	Podoviridae	Salmonella phage ST160
549_12M_k119_19854_flag_0_multi_60_1015_len_27992_1_3	unique_spacer_12584	NC_047915.1	Myoviridae	Faecalibacterium phage FP_Toutatis
585_12M_k119_37273_flag_1_multi_45_4367_len_20525_1_3	unique_spacer_12584	NC_047915.1	Myoviridae	Faecalibacterium phage FP_Toutatis
565_B_k119_20849_flag_0_multi_130_7394_len_54068_1_8	unique_spacer_12707	NC_011222.1	Siphoviridae	Bacteroides phage B40-8
565_12M_k119_3021_flag_0_multi_44_9078_len_34123_1_8	unique_spacer_12707	NC_011222.1	Siphoviridae	Bacteroides phage B40-8
282_12M_k119_17646_flag_0_multi_20_3958_len_33975_1_8	unique_spacer_12707	NC_011222.1	Siphoviridae	Bacteroides phage B40-8
565_4M_k119_9880_flag_0_multi_82_6878_len_34123_1_8	unique_spacer_12707	NC_011222.1	Siphoviridae	Bacteroides phage B40-8
565_B_k119_20849_flag_0_multi_130_7394_len_54068_1_1	unique_spacer_12712	NC_011222.1	Siphoviridae	Bacteroides phage B40-8
565_12M_k119_3021_flag_0_multi_44_9078_len_34123_1_15	unique_spacer_12712	NC_011222.1	Siphoviridae	Bacteroides phage B40-8
565_4M_k119_9880_flag_0_multi_82_6878_len_34123_1_15	unique_spacer_12712	NC_011222.1	Siphoviridae	Bacteroides phage B40-8
567_12M_k119_426_flag_1_multi_14_7928_len_10930_1_14	unique_spacer_12916	NC_004112.1	Siphoviridae	Lactobacillus phage A2
567_12M_k119_426_flag_1_multi_14_7928_len_10930_1_14	unique_spacer_12916	NC_005893.1	Siphoviridae	Lactobacillus phage phiAT3
567_12M_k119_426_flag_1_multi_14_7928_len_10930_1_14	unique_spacer_12916	NC_011104.1	Siphoviridae	Lactobacillus phage Lrm1
567_12M_k119_426_flag_1_multi_14_7928_len_10930_1_14	unique_spacer_12916	NC_048737.1	Siphoviridae	Lactobacillus phage BH1
567_12M_k119_426_flag_1_multi_14_7928_len_10930_1_14	unique_spacer_12916	NC_048680.1	Siphoviridae	Lactobacillus phage LJ
567_12M_k119_13542_flag_1_multi_20_8169_len_90634_1_16	unique_spacer_12929	NC_007501.1	Siphoviridae	Lactobacillus phage Lc-Nu
567_12M_k119_13542_flag_1_multi_20_8169_len_90634_1_16	unique_spacer_12929	NC_022757.1	Siphoviridae	Lactobacillus phage PL-1
567_12M_k119_13542_flag_1_multi_20_8169_len_90634_1_16	unique_spacer_12929	NC_022756.1	Siphoviridae	Lactobacillus phage J-1
567_12M_k119_13542_flag_1_multi_20_8169_len_90634_1_16	unique_spacer_12929	NC_028911.1	Siphoviridae	Lactobacillus phage iLp1308
567_12M_k119_13542_flag_1_multi_20_8169_len_90634_1_16	unique_spacer_12929	NC_028888.1	Siphoviridae	Lactobacillus phage CL1
567_12M_k119_13542_flag_1_multi_20_8169_len_90634_1_16	unique_spacer_12929	NC_048680.1	Siphoviridae	Lactobacillus phage LJ
567_12M_k119_426_flag_1_multi_14_7928_len_10930_1_11	unique_spacer_12964	NC_028783.1	Siphoviridae	Lactobacillus phage iLp84
567_12M_k119_426_flag_1_multi_14_7928_len_10930_1_11	unique_spacer_12964	NC_031125.1	Siphoviridae	Lactobacillus phage PLE3
577_4M_k119_166_flag_1_multi_37_3083_len_10023_1_13	unique_spacer_13380	NC_055869.1	Podoviridae	CrAssphage cr55_1
577_4M_k119_6137_flag_1_multi_79_9741_len_100914_1_10	unique_spacer_13405	NC_055875.1	Podoviridae	CrAssphage cr10_1
577_4M_k119_6137_flag_1_multi_79_9741_len_100914_1_10	unique_spacer_13405	NC_055868.1	Podoviridae	CrAssphage cr50_1
577_12M_k119_64966_flag_0_multi_77_6738_len_15563_1_7	unique_spacer_13586	NC_047914.1	Myoviridae	Faecalibacterium phage FP_Taranis
577_12M_k119_64966_flag_0_multi_77_6738_len_15563_1_5	unique_spacer_13588	NC_047914.1	Myoviridae	Faecalibacterium phage FP_Taranis
577_12M_k119_64966_flag_0_multi_77_6738_len_15563_1_12	unique_spacer_13589	NC_047909.1	Myoviridae	Faecalibacterium phage FP_Brigit
577_12M_k119_64966_flag_0_multi_77_6738_len_15563_1_13	unique_spacer_13592	NC_047909.1	Myoviridae	Faecalibacterium phage FP_Brigit
577_12M_k119_64966_flag_0_multi_77_6738_len_15563_1_6	unique_spacer_13597	NC_047914.1	Myoviridae	Faecalibacterium phage FP_Taranis
577_12M_k119_64966_flag_0_multi_77_6738_len_15563_1_14	unique_spacer_13605	NC_047909.1	Myoviridae	Faecalibacterium phage FP_Brigit
582_B_k119_680_flag_0_multi_395_9804_len_808081_2_3	unique_spacer_13748	NC_055868.1	Podoviridae	CrAssphage cr50_1
582_4M_k119_5501_flag_1_multi_38_9276_len_198132_1_20	unique_spacer_13748	NC_055868.1	Podoviridae	CrAssphage cr50_1
582_12M_k119_8274_flag_0_multi_30_6817_len_219164_1_3	unique_spacer_13748	NC_055868.1	Podoviridae	CrAssphage cr50_1
587_B_k119_2984_flag_0_multi_89_7969_len_8883_1_13	unique_spacer_14182	NC_011222.1	Siphoviridae	Bacteroides phage B40-8
587_B_k119_2984_flag_0_multi_89_7969_len_8883_1_13	unique_spacer_14182	NC_016770.1	Siphoviridae	Bacteroides phage B124-14
589_12M_k119_21733_flag_0_multi_11_3405_len_8065_1_6	unique_spacer_14327	NC_031023.1	Siphoviridae	Streptococcus virus 9874
10_12M_k119_25721_flag_1_multi_19_6002_len_10955_1_11	unique_spacer_1433	NC_047914.1	Myoviridae	Faecalibacterium phage FP_Taranis
10_12M_k119_25721_flag_1_multi_19_6002_len_10955_1_15	unique_spacer_1436	NC_047914.1	Myoviridae	Faecalibacterium phage FP_Taranis
589_12M_k119_18353_flag_0_multi_69_7210_len_70757_1_12	unique_spacer_14409	NC_047915.1	Myoviridae	Faecalibacterium phage FP_Toutatis
590_12M_k119_10300_flag_0_multi_31_8160_len_21130_1_4	unique_spacer_14550	NC_047914.1	Myoviridae	Faecalibacterium phage FP_Taranis
590_12M_k119_22962_flag_0_multi_24_9935_len_146711_2_1	unique_spacer_14561	NC_049428.1	Ackermannviridae	Salmonella phage Mutine
590_12M_k119_22962_flag_0_multi_24_9935_len_146711_2_1	unique_spacer_14561	NC_016570.1	Ackermannviridae	Escherichia phage vB_EcoM_CBA120
590_12M_k119_22962_flag_0_multi_24_9935_len_146711_2_1	unique_spacer_14561	NC_049458.1	Ackermannviridae	Salmonella phage SS9
590_12M_k119_22962_flag_0_multi_24_9935_len_146711_2_1	unique_spacer_14561	NC_031080.1	Myoviridae	Mycobacterium phage Tonenili
1_4M_k119_10191_flag_0_multi_71_2108_len_43180_1_1	unique_spacer_147	NC_007501.1	Siphoviridae	Lactobacillus phage Lc-Nu
1_4M_k119_10191_flag_0_multi_71_2108_len_43180_1_1	unique_spacer_147	NC_011104.1	Siphoviridae	Lactobacillus phage Lrm1
1_4M_k119_10191_flag_0_multi_71_2108_len_43180_1_1	unique_spacer_147	NC_028911.1	Siphoviridae	Lactobacillus phage iLp1308
591_12M_k119_8729_flag_1_multi_7_0000_len_12668_1_11	unique_spacer_14817	NC_015262.1	Siphoviridae	Clostridium phage phiCD6356
591_12M_k119_8729_flag_1_multi_7_0000_len_12668_1_3	unique_spacer_14853	NC_029048.2	Siphoviridae	Clostridium phage phiCD211
591_12M_k119_8729_flag_1_multi_7_0000_len_12668_1_15	unique_spacer_14854	NC_011398.1	Myoviridae	Clostridium phage phiCD27
591_12M_k119_8729_flag_1_multi_7_0000_len_12668_1_15	unique_spacer_14854	NC_048642.1	Myoviridae	Clostridium phage CDKM9
591_12M_k119_8729_flag_1_multi_7_0000_len_12668_1_15	unique_spacer_14854	NC_019421.1	Myoviridae	Clostridium phage phiMMP02
591_12M_k119_8729_flag_1_multi_7_0000_len_12668_1_15	unique_spacer_14854	NC_028764.1	Myoviridae	Clostridium phage phiCD505
591_12M_k119_8729_flag_1_multi_7_0000_len_12668_1_15	unique_spacer_14854	NC_048643.1	Myoviridae	Clostridium phage CDKM15
599_4M_k119_4560_flag_1_multi_12_4547_len_38196_1_19	unique_spacer_14883	NC_022757.1	Siphoviridae	Lactobacillus phage PL-1
599_4M_k119_4560_flag_1_multi_12_4547_len_38196_1_19	unique_spacer_14883	NC_022756.1	Siphoviridae	Lactobacillus phage J-1
599_4M_k119_4560_flag_1_multi_12_4547_len_38196_1_19	unique_spacer_14883	NC_028911.1	Siphoviridae	Lactobacillus phage iLp1308
599_4M_k119_4560_flag_1_multi_12_4547_len_38196_1_19	unique_spacer_14883	NC_028888.1	Siphoviridae	Lactobacillus phage CL1
599_4M_k119_4560_flag_1_multi_12_4547_len_38196_1_19	unique_spacer_14883	NC_028835.1	Siphoviridae	Lactobacillus phage CL2
599_4M_k119_4560_flag_1_multi_12_4547_len_38196_1_18	unique_spacer_14885	NC_022757.1	Siphoviridae	Lactobacillus phage PL-1
599_4M_k119_4560_flag_1_multi_12_4547_len_38196_1_18	unique_spacer_14885	NC_022756.1	Siphoviridae	Lactobacillus phage J-1
599_4M_k119_4560_flag_1_multi_12_4547_len_38196_1_18	unique_spacer_14885	NC_048680.1	Siphoviridae	Lactobacillus phage LJ
599_4M_k119_4560_flag_1_multi_12_4547_len_38196_1_3	unique_spacer_14887	NC_011104.1	Siphoviridae	Lactobacillus phage Lrm1
599_4M_k119_4560_flag_1_multi_12_4547_len_38196_1_3	unique_spacer_14887	NC_004112.1	Siphoviridae	Lactobacillus phage A2
599_4M_k119_4560_flag_1_multi_12_4547_len_38196_1_3	unique_spacer_14887	NC_048737.1	Siphoviridae	Lactobacillus phage BH1
599_4M_k119_4560_flag_1_multi_12_4547_len_38196_1_3	unique_spacer_14887	NC_022757.1	Siphoviridae	Lactobacillus phage PL-1
599_4M_k119_4560_flag_1_multi_12_4547_len_38196_1_3	unique_spacer_14887	NC_022756.1	Siphoviridae	Lactobacillus phage J-1
599_4M_k119_4560_flag_1_multi_12_4547_len_38196_1_3	unique_spacer_14887	NC_048680.1	Siphoviridae	Lactobacillus phage LJ
599_4M_k119_4560_flag_1_multi_12_4547_len_38196_1_13	unique_spacer_14899	NC_004112.1	Siphoviridae	Lactobacillus phage A2
599_4M_k119_4560_flag_1_multi_12_4547_len_38196_1_13	unique_spacer_14899	NC_005893.1	Siphoviridae	Lactobacillus phage phiAT3
599_4M_k119_4560_flag_1_multi_12_4547_len_38196_1_7	unique_spacer_14900	NC_005893.1	Siphoviridae	Lactobacillus phage phiAT3
599_4M_k119_4560_flag_1_multi_12_4547_len_38196_1_7	unique_spacer_14900	NC_007501.1	Siphoviridae	Lactobacillus phage Lc-Nu
599_4M_k119_4560_flag_1_multi_12_4547_len_38196_1_7	unique_spacer_14900	NC_022757.1	Siphoviridae	Lactobacillus phage PL-1
599_4M_k119_4560_flag_1_multi_12_4547_len_38196_1_7	unique_spacer_14900	NC_022756.1	Siphoviridae	Lactobacillus phage J-1
599_4M_k119_4560_flag_1_multi_12_4547_len_38196_1_7	unique_spacer_14900	NC_048737.1	Siphoviridae	Lactobacillus phage BH1
599_4M_k119_4560_flag_1_multi_12_4547_len_38196_1_7	unique_spacer_14900	NC_048680.1	Siphoviridae	Lactobacillus phage LJ
599_4M_k119_4560_flag_1_multi_12_4547_len_38196_1_1	unique_spacer_14901	NC_004112.1	Siphoviridae	Lactobacillus phage A2
599_4M_k119_4560_flag_1_multi_12_4547_len_38196_1_1	unique_spacer_14901	NC_048737.1	Siphoviridae	Lactobacillus phage BH1
599_4M_k119_4560_flag_1_multi_12_4547_len_38196_1_4	unique_spacer_14907	NC_022757.1	Siphoviridae	Lactobacillus phage PL-1
599_4M_k119_4560_flag_1_multi_12_4547_len_38196_1_4	unique_spacer_14907	NC_022756.1	Siphoviridae	Lactobacillus phage J-1
599_4M_k119_4560_flag_1_multi_12_4547_len_38196_1_4	unique_spacer_14907	NC_004112.1	Siphoviridae	Lactobacillus phage A2
599_4M_k119_4560_flag_1_multi_12_4547_len_38196_1_4	unique_spacer_14907	NC_011104.1	Siphoviridae	Lactobacillus phage Lrm1
599_4M_k119_4560_flag_1_multi_12_4547_len_38196_1_4	unique_spacer_14907	NC_048737.1	Siphoviridae	Lactobacillus phage BH1
599_4M_k119_4560_flag_1_multi_12_4547_len_38196_1_4	unique_spacer_14907	NC_048680.1	Siphoviridae	Lactobacillus phage LJ
608_12M_k119_28637_flag_1_multi_54_9924_len_143097_2_7	unique_spacer_15104	NC_011357.1	Siphoviridae	Stx2-converting phage 1717
608_12M_k119_28637_flag_1_multi_54_9924_len_143097_2_7	unique_spacer_15104	NC_018846.1	Podoviridae	Escherichia phage P13374
608_12M_k119_28637_flag_1_multi_54_9924_len_143097_2_7	unique_spacer_15104	NC_019442.1	Podoviridae	Escherichia phage TL-2011c
608_12M_k119_28637_flag_1_multi_54_9924_len_143097_2_7	unique_spacer_15104	NC_028449.1	Podoviridae	Escherichia phage PA2
608_12M_k119_28637_flag_1_multi_54_9924_len_143097_2_7	unique_spacer_15104	NC_028685.1	Podoviridae	Shigella phage Ss-VASD
608_12M_k119_28637_flag_1_multi_54_9924_len_143097_2_7	unique_spacer_15104	NC_028660.1	Podoviridae	Escherichia phage phi191
608_12M_k119_28637_flag_1_multi_54_9924_len_143097_2_7	unique_spacer_15104	NC_028656.1	Podoviridae	Enterobacteria phage VT2phi_272
608_12M_k119_28637_flag_1_multi_54_9924_len_143097_2_7	unique_spacer_15104	NC_049918.1	Podoviridae	Escherichia phage ArgO145
608_12M_k119_28637_flag_1_multi_54_9924_len_143097_2_7	unique_spacer_15104	NC_049943.1	Siphoviridae	Enterobacteria phage 2851
608_12M_k119_28637_flag_1_multi_54_9924_len_143097_2_7	unique_spacer_15104	NC_049943.1	Siphoviridae	Enterobacteria phage 2851
608_12M_k119_28637_flag_1_multi_54_9924_len_143097_2_7	unique_spacer_15104	NC_049942.1	Siphoviridae	Escherichia phage JLK-2012
615_B_k119_4872_flag_1_multi_173_7175_len_34444_1_14	unique_spacer_15212	NC_011318.1	Siphoviridae	Clostridium phage 39-O
615_12M_k119_30016_flag_0_multi_7_9887_len_12462_1_1	unique_spacer_15320	NC_023503.1	Siphoviridae	Streptococcus phage 20617
615_12M_k119_30016_flag_0_multi_7_9887_len_12462_1_1	unique_spacer_15320	NC_031069.1	Siphoviridae	Streptococcus virus 9871
635_12M_k119_28946_flag_0_multi_15_0000_len_73511_1_2	unique_spacer_15320	NC_023503.1	Siphoviridae	Streptococcus phage 20617
635_12M_k119_28946_flag_0_multi_15_0000_len_73511_1_2	unique_spacer_15320	NC_031069.1	Siphoviridae	Streptococcus virus 9871
615_12M_k119_30016_flag_0_multi_7_9887_len_12462_1_3	unique_spacer_15323	NC_023503.1	Siphoviridae	Streptococcus phage 20617
615_12M_k119_30016_flag_0_multi_7_9887_len_12462_1_3	unique_spacer_15323	NC_031023.1	Siphoviridae	Streptococcus virus 9874
635_12M_k119_28946_flag_0_multi_15_0000_len_73511_1_4	unique_spacer_15323	NC_023503.1	Siphoviridae	Streptococcus phage 20617
635_12M_k119_28946_flag_0_multi_15_0000_len_73511_1_4	unique_spacer_15323	NC_031023.1	Siphoviridae	Streptococcus virus 9874
615_12M_k119_30016_flag_0_multi_7_9887_len_12462_1_4	unique_spacer_15328	NC_002185.1	Siphoviridae	Streptococcus phage 7201
615_12M_k119_30016_flag_0_multi_7_9887_len_12462_1_4	unique_spacer_15328	NC_000871.1	Siphoviridae	Streptococcus phage Sfi19
635_12M_k119_28946_flag_0_multi_15_0000_len_73511_1_5	unique_spacer_15328	NC_002185.1	Siphoviridae	Streptococcus phage 7201
635_12M_k119_28946_flag_0_multi_15_0000_len_73511_1_5	unique_spacer_15328	NC_000871.1	Siphoviridae	Streptococcus phage Sfi19
615_12M_k119_18835_flag_1_multi_7_3080_len_34757_1_4	unique_spacer_15370	NC_002072.2	Siphoviridae	Streptococcus phage DT1
615_12M_k119_18835_flag_1_multi_7_3080_len_34757_1_4	unique_spacer_15370	NC_020197.1	Siphoviridae	Streptococcus phage TP-J34
615_12M_k119_18835_flag_1_multi_7_3080_len_34757_1_4	unique_spacer_15370	NC_022776.1	Siphoviridae	Streptococcus phage TP-778L
635_12M_k119_17663_flag_0_multi_6_9855_len_8416_1_9	unique_spacer_15370	NC_002072.2	Siphoviridae	Streptococcus phage DT1
635_12M_k119_17663_flag_0_multi_6_9855_len_8416_1_9	unique_spacer_15370	NC_020197.1	Siphoviridae	Streptococcus phage TP-J34
635_12M_k119_17663_flag_0_multi_6_9855_len_8416_1_9	unique_spacer_15370	NC_022776.1	Siphoviridae	Streptococcus phage TP-778L
615_12M_k119_18835_flag_1_multi_7_3080_len_34757_1_5	unique_spacer_15388	NC_000872.1	Siphoviridae	Moineauvirus
615_12M_k119_18835_flag_1_multi_7_3080_len_34757_1_5	unique_spacer_15388	NC_000871.1	Siphoviridae	Streptococcus phage Sfi19
615_12M_k119_18835_flag_1_multi_7_3080_len_34757_1_5	unique_spacer_15388	NC_002072.2	Siphoviridae	Streptococcus phage DT1
615_12M_k119_18835_flag_1_multi_7_3080_len_34757_1_5	unique_spacer_15388	NC_023503.1	Siphoviridae	Streptococcus phage 20617
635_12M_k119_17663_flag_0_multi_6_9855_len_8416_1_8	unique_spacer_15388	NC_000872.1	Siphoviridae	Moineauvirus
635_12M_k119_17663_flag_0_multi_6_9855_len_8416_1_8	unique_spacer_15388	NC_000871.1	Siphoviridae	Streptococcus phage Sfi19
635_12M_k119_17663_flag_0_multi_6_9855_len_8416_1_8	unique_spacer_15388	NC_002072.2	Siphoviridae	Streptococcus phage DT1
635_12M_k119_17663_flag_0_multi_6_9855_len_8416_1_8	unique_spacer_15388	NC_023503.1	Siphoviridae	Streptococcus phage 20617
615_12M_k119_18835_flag_1_multi_7_3080_len_34757_1_12	unique_spacer_15390	NC_013598.1	Siphoviridae	Streptococcus phage ALQ13.2
635_12M_k119_17663_flag_0_multi_6_9855_len_8416_1_1	unique_spacer_15390	NC_013598.1	Siphoviridae	Streptococcus phage ALQ13.2
615_12M_k119_18835_flag_1_multi_7_3080_len_34757_1_8	unique_spacer_15391	NC_013598.1	Siphoviridae	Streptococcus phage ALQ13.2
635_12M_k119_17663_flag_0_multi_6_9855_len_8416_1_5	unique_spacer_15391	NC_013598.1	Siphoviridae	Streptococcus phage ALQ13.2
615_12M_k119_18835_flag_1_multi_7_3080_len_34757_1_7	unique_spacer_15392	NC_004303.1	Siphoviridae	Streptococcus phage O1205
615_12M_k119_18835_flag_1_multi_7_3080_len_34757_1_7	unique_spacer_15392	NC_000872.1	Siphoviridae	Moineauvirus
615_12M_k119_18835_flag_1_multi_7_3080_len_34757_1_7	unique_spacer_15392	NC_000871.1	Siphoviridae	Streptococcus phage Sfi19
615_12M_k119_18835_flag_1_multi_7_3080_len_34757_1_7	unique_spacer_15392	NC_002214.1	Siphoviridae	Streptococcus thermophilus bacteriophage Sfi11
615_12M_k119_18835_flag_1_multi_7_3080_len_34757_1_7	unique_spacer_15392	NC_002072.2	Siphoviridae	Streptococcus phage DT1
615_12M_k119_18835_flag_1_multi_7_3080_len_34757_1_7	unique_spacer_15392	NC_013645.1	Siphoviridae	Moineauvirus
635_12M_k119_17663_flag_0_multi_6_9855_len_8416_1_6	unique_spacer_15392	NC_004303.1	Siphoviridae	Streptococcus phage O1205
635_12M_k119_17663_flag_0_multi_6_9855_len_8416_1_6	unique_spacer_15392	NC_000872.1	Siphoviridae	Moineauvirus
635_12M_k119_17663_flag_0_multi_6_9855_len_8416_1_6	unique_spacer_15392	NC_000871.1	Siphoviridae	Streptococcus phage Sfi19
635_12M_k119_17663_flag_0_multi_6_9855_len_8416_1_6	unique_spacer_15392	NC_002214.1	Siphoviridae	Streptococcus thermophilus bacteriophage Sfi11
635_12M_k119_17663_flag_0_multi_6_9855_len_8416_1_6	unique_spacer_15392	NC_002072.2	Siphoviridae	Streptococcus phage DT1
635_12M_k119_17663_flag_0_multi_6_9855_len_8416_1_6	unique_spacer_15392	NC_013645.1	Siphoviridae	Moineauvirus
615_12M_k119_18835_flag_1_multi_7_3080_len_34757_1_3	unique_spacer_15402	NC_002185.1	Siphoviridae	Streptococcus phage 7201
635_12M_k119_17663_flag_0_multi_6_9855_len_8416_1_10	unique_spacer_15402	NC_002185.1	Siphoviridae	Streptococcus phage 7201
615_12M_k119_18835_flag_1_multi_7_3080_len_34757_1_10	unique_spacer_15430	NC_022776.1	Siphoviridae	Streptococcus phage TP-778L
615_12M_k119_18835_flag_1_multi_7_3080_len_34757_1_10	unique_spacer_15430	NC_023503.1	Siphoviridae	Streptococcus phage 20617
615_12M_k119_18835_flag_1_multi_7_3080_len_34757_1_10	unique_spacer_15430	NC_020197.1	Siphoviridae	Streptococcus phage TP-J34
635_12M_k119_17663_flag_0_multi_6_9855_len_8416_1_3	unique_spacer_15430	NC_022776.1	Siphoviridae	Streptococcus phage TP-778L
635_12M_k119_17663_flag_0_multi_6_9855_len_8416_1_3	unique_spacer_15430	NC_023503.1	Siphoviridae	Streptococcus phage 20617
635_12M_k119_17663_flag_0_multi_6_9855_len_8416_1_3	unique_spacer_15430	NC_020197.1	Siphoviridae	Streptococcus phage TP-J34
615_12M_k119_18835_flag_1_multi_7_3080_len_34757_1_6	unique_spacer_15431	NC_000872.1	Siphoviridae	Moineauvirus
615_12M_k119_18835_flag_1_multi_7_3080_len_34757_1_6	unique_spacer_15431	NC_000871.1	Siphoviridae	Streptococcus phage Sfi19
615_12M_k119_18835_flag_1_multi_7_3080_len_34757_1_6	unique_spacer_15431	NC_002185.1	Siphoviridae	Streptococcus phage 7201
635_12M_k119_17663_flag_0_multi_6_9855_len_8416_1_7	unique_spacer_15431	NC_000872.1	Siphoviridae	Moineauvirus
635_12M_k119_17663_flag_0_multi_6_9855_len_8416_1_7	unique_spacer_15431	NC_000871.1	Siphoviridae	Streptococcus phage Sfi19
635_12M_k119_17663_flag_0_multi_6_9855_len_8416_1_7	unique_spacer_15431	NC_002185.1	Siphoviridae	Streptococcus phage 7201
624_B_k119_9887_flag_0_multi_112_9359_len_35072_1_6	unique_spacer_15590	NC_011222.1	Siphoviridae	Bacteroides phage B40-8
624_4M_k119_2499_flag_0_multi_308_9541_len_268504_1_6	unique_spacer_15590	NC_011222.1	Siphoviridae	Bacteroides phage B40-8
624_12M_k119_31745_flag_0_multi_113_5691_len_268397_1_6	unique_spacer_15590	NC_011222.1	Siphoviridae	Bacteroides phage B40-8
626_4M_k119_3746_flag_1_multi_3_9977_len_2754_1_2	unique_spacer_15801	NC_027990.1	Myoviridae	Lactobacillus phage LBR48
626_4M_k119_3746_flag_1_multi_3_9977_len_2754_1_2	unique_spacer_15801	NC_048680.1	Siphoviridae	Lactobacillus phage LJ
626_4M_k119_3746_flag_1_multi_3_9977_len_2754_1_3	unique_spacer_15822	NC_004112.1	Siphoviridae	Lactobacillus phage A2
626_4M_k119_3746_flag_1_multi_3_9977_len_2754_1_3	unique_spacer_15822	NC_005893.1	Siphoviridae	Lactobacillus phage phiAT3
626_4M_k119_3746_flag_1_multi_3_9977_len_2754_1_3	unique_spacer_15822	NC_048737.1	Siphoviridae	Lactobacillus phage BH1
626_4M_k119_3746_flag_1_multi_3_9977_len_2754_1_3	unique_spacer_15822	NC_048625.1	Siphoviridae	Lactobacillus phage T25 DNA
626_4M_k119_3746_flag_1_multi_3_9977_len_2754_1_5	unique_spacer_15831	NC_022757.1	Siphoviridae	Lactobacillus phage PL-1
626_4M_k119_3746_flag_1_multi_3_9977_len_2754_1_5	unique_spacer_15831	NC_022756.1	Siphoviridae	Lactobacillus phage J-1
626_4M_k119_3746_flag_1_multi_3_9977_len_2754_1_5	unique_spacer_15831	NC_028888.1	Siphoviridae	Lactobacillus phage CL1
626_4M_k119_3746_flag_1_multi_3_9977_len_2754_1_5	unique_spacer_15831	NC_028835.1	Siphoviridae	Lactobacillus phage CL2
626_4M_k119_3746_flag_1_multi_3_9977_len_2754_1_9	unique_spacer_15835	NC_022757.1	Siphoviridae	Lactobacillus phage PL-1
626_4M_k119_3746_flag_1_multi_3_9977_len_2754_1_9	unique_spacer_15835	NC_022756.1	Siphoviridae	Lactobacillus phage J-1
635_12M_k119_13836_flag_0_multi_39_0749_len_33174_1_2	unique_spacer_16020	NC_016770.1	Siphoviridae	Bacteroides phage B124-14
635_12M_k119_13836_flag_0_multi_39_0749_len_33174_1_3	unique_spacer_16032	NC_016770.1	Siphoviridae	Bacteroides phage B124-14
635_12M_k119_13836_flag_0_multi_39_0749_len_33174_1_3	unique_spacer_16032	NC_011222.1	Siphoviridae	Bacteroides phage B40-8
637_B_k119_1508_flag_0_multi_17_9335_len_171235_1_9	unique_spacer_16082	NC_012753.1	Siphoviridae	Streptococcus phage 5093
637_B_k119_1508_flag_0_multi_17_9335_len_171235_1_7	unique_spacer_16083	NC_018285.1	Siphoviridae	Streptococcus phage YMC-2011
637_B_k119_1508_flag_0_multi_17_9335_len_171235_1_12	unique_spacer_16127	NC_013645.1	Siphoviridae	Moineauvirus
42_B_k119_3263_flag_0_multi_71_9957_len_330381_2_16	unique_spacer_1624	NC_029012.1	Microviridae	Parabacteroides phage YZ-2015a
42_4M_k119_2075_flag_0_multi_16_9521_len_245412_1_16	unique_spacer_1624	NC_029012.1	Microviridae	Parabacteroides phage YZ-2015a
42_12M_k119_32554_flag_0_multi_65_9895_len_247278_1_10	unique_spacer_1624	NC_029012.1	Microviridae	Parabacteroides phage YZ-2015a
42_B_k119_3263_flag_0_multi_71_9957_len_330381_2_15	unique_spacer_1635	NC_029012.1	Microviridae	Parabacteroides phage YZ-2015a
42_4M_k119_2075_flag_0_multi_16_9521_len_245412_1_15	unique_spacer_1635	NC_029012.1	Microviridae	Parabacteroides phage YZ-2015a
42_12M_k119_32554_flag_0_multi_65_9895_len_247278_1_11	unique_spacer_1635	NC_029012.1	Microviridae	Parabacteroides phage YZ-2015a
565_4M_k119_10090_flag_0_multi_47_0105_len_126718_2_24	unique_spacer_16559	NC_029014.1	Microviridae	Parabacteroides phage YZ-2015b
565_4M_k119_10090_flag_0_multi_47_0105_len_126718_1_24	unique_spacer_16562	NC_055873.1	Podoviridae	CrAssphage cr1_1
172_B_k119_6801_flag_1_multi_53_8518_len_251040_1_7	unique_spacer_16812	NC_052989.1	Siphoviridae	Cronobacter phage JC01
172_4M_k119_4171_flag_1_multi_36_9835_len_26262_2_7	unique_spacer_16812	NC_052989.1	Siphoviridae	Cronobacter phage JC01
172_4M_k119_5621_flag_0_multi_26_9738_len_19936_1_1	unique_spacer_16885	NC_020104.1	Mimiviridae	Acanthamoeba polyphaga moumouvirus
172_4M_k119_8732_flag_0_multi_58_8612_len_271680_1_27	unique_spacer_16908	NC_031094.1	Siphoviridae	Streptococcus virus 9872
172_4M_k119_8732_flag_0_multi_58_8612_len_271680_1_27	unique_spacer_16908	NC_047763.1	Siphoviridae	Streptococcus virus 9873
265_B_k119_4047_flag_1_multi_31_4058_len_17880_1_24	unique_spacer_17133	NC_003315.1	Myoviridae	Haemophilus phage HP2
265_12M_k119_18065_flag_0_multi_1_9549_len_1073_1_4	unique_spacer_17158	NC_047911.1	Myoviridae	Faecalibacterium phage FP_Lagaffe
265_12M_k119_18065_flag_0_multi_1_9549_len_1073_1_1	unique_spacer_17165	NC_047911.1	Myoviridae	Faecalibacterium phage FP_Lagaffe
265_12M_k119_18065_flag_0_multi_1_9549_len_1073_1_3	unique_spacer_17170	NC_047911.1	Myoviridae	Faecalibacterium phage FP_Lagaffe
42_4M_k119_13277_flag_1_multi_13_8922_len_30387_1_10	unique_spacer_1809	NC_011104.1	Siphoviridae	Lactobacillus phage Lrm1
281_4M_k119_15996_flag_0_multi_20_9178_len_64318_1_5	unique_spacer_1809	NC_011104.1	Siphoviridae	Lactobacillus phage Lrm1
42_4M_k119_13277_flag_1_multi_13_8922_len_30387_1_6	unique_spacer_1813	NC_022757.1	Siphoviridae	Lactobacillus phage PL-1
42_4M_k119_13277_flag_1_multi_13_8922_len_30387_1_6	unique_spacer_1813	NC_022756.1	Siphoviridae	Lactobacillus phage J-1
42_4M_k119_13277_flag_1_multi_13_8922_len_30387_1_6	unique_spacer_1813	NC_028783.1	Siphoviridae	Lactobacillus phage iLp84
42_4M_k119_13277_flag_1_multi_13_8922_len_30387_1_6	unique_spacer_1813	NC_031125.1	Siphoviridae	Lactobacillus phage PLE3
42_4M_k119_13277_flag_1_multi_13_8922_len_30387_1_6	unique_spacer_1813	NC_048737.1	Siphoviridae	Lactobacillus phage BH1
42_4M_k119_13277_flag_1_multi_13_8922_len_30387_1_6	unique_spacer_1813	NC_048680.1	Siphoviridae	Lactobacillus phage LJ
281_4M_k119_15996_flag_0_multi_20_9178_len_64318_1_9	unique_spacer_1813	NC_022757.1	Siphoviridae	Lactobacillus phage PL-1
281_4M_k119_15996_flag_0_multi_20_9178_len_64318_1_9	unique_spacer_1813	NC_022756.1	Siphoviridae	Lactobacillus phage J-1
281_4M_k119_15996_flag_0_multi_20_9178_len_64318_1_9	unique_spacer_1813	NC_028783.1	Siphoviridae	Lactobacillus phage iLp84
281_4M_k119_15996_flag_0_multi_20_9178_len_64318_1_9	unique_spacer_1813	NC_031125.1	Siphoviridae	Lactobacillus phage PLE3
281_4M_k119_15996_flag_0_multi_20_9178_len_64318_1_9	unique_spacer_1813	NC_048737.1	Siphoviridae	Lactobacillus phage BH1
281_4M_k119_15996_flag_0_multi_20_9178_len_64318_1_9	unique_spacer_1813	NC_048680.1	Siphoviridae	Lactobacillus phage LJ
42_4M_k119_13277_flag_1_multi_13_8922_len_30387_1_9	unique_spacer_1819	NC_005893.1	Siphoviridae	Lactobacillus phage phiAT3
42_4M_k119_13277_flag_1_multi_13_8922_len_30387_1_9	unique_spacer_1819	NC_048625.1	Siphoviridae	Lactobacillus phage T25 DNA
42_4M_k119_13277_flag_1_multi_13_8922_len_30387_1_9	unique_spacer_1819	NC_007501.1	Siphoviridae	Lactobacillus phage Lc-Nu
42_4M_k119_13277_flag_1_multi_13_8922_len_30387_1_9	unique_spacer_1819	NC_048680.1	Siphoviridae	Lactobacillus phage LJ
281_4M_k119_15996_flag_0_multi_20_9178_len_64318_1_6	unique_spacer_1819	NC_005893.1	Siphoviridae	Lactobacillus phage phiAT3
281_4M_k119_15996_flag_0_multi_20_9178_len_64318_1_6	unique_spacer_1819	NC_048625.1	Siphoviridae	Lactobacillus phage T25 DNA
281_4M_k119_15996_flag_0_multi_20_9178_len_64318_1_6	unique_spacer_1819	NC_007501.1	Siphoviridae	Lactobacillus phage Lc-Nu
281_4M_k119_15996_flag_0_multi_20_9178_len_64318_1_6	unique_spacer_1819	NC_048680.1	Siphoviridae	Lactobacillus phage LJ
42_4M_k119_13277_flag_1_multi_13_8922_len_30387_1_12	unique_spacer_1837	NC_007501.1	Siphoviridae	Lactobacillus phage Lc-Nu
42_4M_k119_13277_flag_1_multi_13_8922_len_30387_1_12	unique_spacer_1837	NC_048737.1	Siphoviridae	Lactobacillus phage BH1
281_4M_k119_15996_flag_0_multi_20_9178_len_64318_1_3	unique_spacer_1837	NC_007501.1	Siphoviridae	Lactobacillus phage Lc-Nu
281_4M_k119_15996_flag_0_multi_20_9178_len_64318_1_3	unique_spacer_1837	NC_048737.1	Siphoviridae	Lactobacillus phage BH1
42_4M_k119_13277_flag_1_multi_13_8922_len_30387_1_11	unique_spacer_1838	NC_004112.1	Siphoviridae	Lactobacillus phage A2
42_4M_k119_13277_flag_1_multi_13_8922_len_30387_1_11	unique_spacer_1838	NC_011104.1	Siphoviridae	Lactobacillus phage Lrm1
42_4M_k119_13277_flag_1_multi_13_8922_len_30387_1_11	unique_spacer_1838	NC_022757.1	Siphoviridae	Lactobacillus phage PL-1
42_4M_k119_13277_flag_1_multi_13_8922_len_30387_1_11	unique_spacer_1838	NC_022756.1	Siphoviridae	Lactobacillus phage J-1
42_4M_k119_13277_flag_1_multi_13_8922_len_30387_1_11	unique_spacer_1838	NC_048737.1	Siphoviridae	Lactobacillus phage BH1
42_4M_k119_13277_flag_1_multi_13_8922_len_30387_1_11	unique_spacer_1838	NC_048680.1	Siphoviridae	Lactobacillus phage LJ
281_4M_k119_15996_flag_0_multi_20_9178_len_64318_1_4	unique_spacer_1838	NC_004112.1	Siphoviridae	Lactobacillus phage A2
281_4M_k119_15996_flag_0_multi_20_9178_len_64318_1_4	unique_spacer_1838	NC_011104.1	Siphoviridae	Lactobacillus phage Lrm1
281_4M_k119_15996_flag_0_multi_20_9178_len_64318_1_4	unique_spacer_1838	NC_022757.1	Siphoviridae	Lactobacillus phage PL-1
281_4M_k119_15996_flag_0_multi_20_9178_len_64318_1_4	unique_spacer_1838	NC_022756.1	Siphoviridae	Lactobacillus phage J-1
281_4M_k119_15996_flag_0_multi_20_9178_len_64318_1_4	unique_spacer_1838	NC_048737.1	Siphoviridae	Lactobacillus phage BH1
281_4M_k119_15996_flag_0_multi_20_9178_len_64318_1_4	unique_spacer_1838	NC_048680.1	Siphoviridae	Lactobacillus phage LJ
42_4M_k119_13277_flag_1_multi_13_8922_len_30387_1_5	unique_spacer_1843	NC_048737.1	Siphoviridae	Lactobacillus phage BH1
42_4M_k119_13277_flag_1_multi_13_8922_len_30387_1_5	unique_spacer_1843	NC_048625.1	Siphoviridae	Lactobacillus phage T25 DNA
281_4M_k119_15996_flag_0_multi_20_9178_len_64318_1_10	unique_spacer_1843	NC_048737.1	Siphoviridae	Lactobacillus phage BH1
281_4M_k119_15996_flag_0_multi_20_9178_len_64318_1_10	unique_spacer_1843	NC_048625.1	Siphoviridae	Lactobacillus phage T25 DNA
42_4M_k119_13277_flag_1_multi_13_8922_len_30387_1_13	unique_spacer_1845	NC_048737.1	Siphoviridae	Lactobacillus phage BH1
42_4M_k119_13277_flag_1_multi_13_8922_len_30387_1_13	unique_spacer_1845	NC_004112.1	Siphoviridae	Lactobacillus phage A2
42_4M_k119_13277_flag_1_multi_13_8922_len_30387_1_13	unique_spacer_1845	NC_005893.1	Siphoviridae	Lactobacillus phage phiAT3
42_4M_k119_13277_flag_1_multi_13_8922_len_30387_1_13	unique_spacer_1845	NC_011104.1	Siphoviridae	Lactobacillus phage Lrm1
42_4M_k119_13277_flag_1_multi_13_8922_len_30387_1_13	unique_spacer_1845	NC_022757.1	Siphoviridae	Lactobacillus phage PL-1
42_4M_k119_13277_flag_1_multi_13_8922_len_30387_1_13	unique_spacer_1845	NC_022756.1	Siphoviridae	Lactobacillus phage J-1
42_4M_k119_13277_flag_1_multi_13_8922_len_30387_1_13	unique_spacer_1845	NC_048680.1	Siphoviridae	Lactobacillus phage LJ
42_4M_k119_13277_flag_1_multi_13_8922_len_30387_1_13	unique_spacer_1845	NC_028911.1	Siphoviridae	Lactobacillus phage iLp1308
42_4M_k119_13277_flag_1_multi_13_8922_len_30387_1_13	unique_spacer_1845	NC_028835.1	Siphoviridae	Lactobacillus phage CL2
42_4M_k119_13277_flag_1_multi_13_8922_len_30387_1_13	unique_spacer_1845	NC_007501.1	Siphoviridae	Lactobacillus phage Lc-Nu
42_4M_k119_13277_flag_1_multi_13_8922_len_30387_1_13	unique_spacer_1845	NC_028783.1	Siphoviridae	Lactobacillus phage iLp84
42_4M_k119_13277_flag_1_multi_13_8922_len_30387_1_13	unique_spacer_1845	NC_031125.1	Siphoviridae	Lactobacillus phage PLE3
281_4M_k119_15996_flag_0_multi_20_9178_len_64318_1_2	unique_spacer_1845	NC_048737.1	Siphoviridae	Lactobacillus phage BH1
281_4M_k119_15996_flag_0_multi_20_9178_len_64318_1_2	unique_spacer_1845	NC_004112.1	Siphoviridae	Lactobacillus phage A2
281_4M_k119_15996_flag_0_multi_20_9178_len_64318_1_2	unique_spacer_1845	NC_005893.1	Siphoviridae	Lactobacillus phage phiAT3
281_4M_k119_15996_flag_0_multi_20_9178_len_64318_1_2	unique_spacer_1845	NC_011104.1	Siphoviridae	Lactobacillus phage Lrm1
281_4M_k119_15996_flag_0_multi_20_9178_len_64318_1_2	unique_spacer_1845	NC_022757.1	Siphoviridae	Lactobacillus phage PL-1
281_4M_k119_15996_flag_0_multi_20_9178_len_64318_1_2	unique_spacer_1845	NC_022756.1	Siphoviridae	Lactobacillus phage J-1
281_4M_k119_15996_flag_0_multi_20_9178_len_64318_1_2	unique_spacer_1845	NC_048680.1	Siphoviridae	Lactobacillus phage LJ
281_4M_k119_15996_flag_0_multi_20_9178_len_64318_1_2	unique_spacer_1845	NC_028911.1	Siphoviridae	Lactobacillus phage iLp1308
281_4M_k119_15996_flag_0_multi_20_9178_len_64318_1_2	unique_spacer_1845	NC_028835.1	Siphoviridae	Lactobacillus phage CL2
281_4M_k119_15996_flag_0_multi_20_9178_len_64318_1_2	unique_spacer_1845	NC_007501.1	Siphoviridae	Lactobacillus phage Lc-Nu
281_4M_k119_15996_flag_0_multi_20_9178_len_64318_1_2	unique_spacer_1845	NC_028783.1	Siphoviridae	Lactobacillus phage iLp84
281_4M_k119_15996_flag_0_multi_20_9178_len_64318_1_2	unique_spacer_1845	NC_031125.1	Siphoviridae	Lactobacillus phage PLE3
53_12M_k119_7593_flag_1_multi_36_2484_len_14488_1_7	unique_spacer_2252	NC_047913.1	Myoviridae	Faecalibacterium phage FP_Mushu
53_12M_k119_7593_flag_1_multi_36_2484_len_14488_1_4	unique_spacer_2274	NC_047915.1	Myoviridae	Faecalibacterium phage FP_Toutatis
53_12M_k119_7593_flag_1_multi_36_2484_len_14488_1_1	unique_spacer_2277	NC_047913.1	Myoviridae	Faecalibacterium phage FP_Mushu
53_12M_k119_7593_flag_1_multi_36_2484_len_14488_1_2	unique_spacer_2278	NC_047915.1	Myoviridae	Faecalibacterium phage FP_Toutatis
70_12M_k119_6445_flag_0_multi_18_8947_len_30034_1_5	unique_spacer_2472	NC_002185.1	Siphoviridae	Streptococcus phage 7201
70_12M_k119_6445_flag_0_multi_18_8947_len_30034_1_5	unique_spacer_2472	NC_002185.1	Siphoviridae	Streptococcus phage 7201
70_12M_k119_6445_flag_0_multi_18_8947_len_30034_1_2	unique_spacer_2474	NC_013645.1	Siphoviridae	Moineauvirus
70_12M_k119_6445_flag_0_multi_18_8947_len_30034_1_2	unique_spacer_2474	NC_031069.1	Siphoviridae	Streptococcus virus 9871
70_12M_k119_6445_flag_0_multi_18_8947_len_30034_1_2	unique_spacer_2474	NC_012753.1	Siphoviridae	Streptococcus phage 5093
70_12M_k119_6445_flag_0_multi_18_8947_len_30034_1_2	unique_spacer_2474	NC_020197.1	Siphoviridae	Streptococcus phage TP-J34
70_12M_k119_6445_flag_0_multi_18_8947_len_30034_1_8	unique_spacer_2479	NC_002072.2	Siphoviridae	Streptococcus phage DT1
70_12M_k119_6445_flag_0_multi_18_8947_len_30034_1_8	unique_spacer_2479	NC_013645.1	Siphoviridae	Moineauvirus
70_12M_k119_6445_flag_0_multi_18_8947_len_30034_1_7	unique_spacer_2480	NC_002185.1	Siphoviridae	Streptococcus phage 7201
70_12M_k119_28897_flag_1_multi_41_9790_len_10485_1_10	unique_spacer_2549	NC_047913.1	Myoviridae	Faecalibacterium phage FP_Mushu
70_12M_k119_31714_flag_0_multi_18_9946_len_56936_1_2	unique_spacer_2579	NC_002185.1	Siphoviridae	Streptococcus phage 7201
70_12M_k119_31714_flag_0_multi_18_9946_len_56936_1_2	unique_spacer_2579	NC_002072.2	Siphoviridae	Streptococcus phage DT1
70_12M_k119_31714_flag_0_multi_18_9946_len_56936_1_4	unique_spacer_2584	NC_004303.1	Siphoviridae	Streptococcus phage O1205
70_12M_k119_31714_flag_0_multi_18_9946_len_56936_1_4	unique_spacer_2584	NC_013645.1	Siphoviridae	Moineauvirus
504_12M_k119_24236_flag_0_multi_37_3312_len_7753_1_3	unique_spacer_2584	NC_004303.1	Siphoviridae	Streptococcus phage O1205
504_12M_k119_24236_flag_0_multi_37_3312_len_7753_1_3	unique_spacer_2584	NC_013645.1	Siphoviridae	Moineauvirus
70_12M_k119_31714_flag_0_multi_18_9946_len_56936_1_6	unique_spacer_2585	NC_007019.1	Siphoviridae	Streptococcus phage 2972
70_12M_k119_31714_flag_0_multi_18_9946_len_56936_1_6	unique_spacer_2585	NC_010353.1	Siphoviridae	Streptococcus phage 858
70_12M_k119_31714_flag_0_multi_18_9946_len_56936_1_6	unique_spacer_2585	NC_013598.1	Siphoviridae	Streptococcus phage ALQ13.2
70_12M_k119_31714_flag_0_multi_18_9946_len_56936_1_10	unique_spacer_2593	NC_002185.1	Siphoviridae	Streptococcus phage 7201
70_12M_k119_31714_flag_0_multi_18_9946_len_56936_1_7	unique_spacer_2596	NC_013598.1	Siphoviridae	Streptococcus phage ALQ13.2
70_12M_k119_31714_flag_0_multi_18_9946_len_56936_1_9	unique_spacer_2598	NC_004303.1	Siphoviridae	Streptococcus phage O1205
70_12M_k119_31714_flag_0_multi_18_9946_len_56936_1_11	unique_spacer_2602	NC_018285.1	Siphoviridae	Streptococcus phage YMC-2011
70_12M_k119_31714_flag_0_multi_18_9946_len_56936_1_11	unique_spacer_2602	NC_002072.2	Siphoviridae	Streptococcus phage DT1
78_4M_k119_986_flag_0_multi_162_6666_len_37279_1_1	unique_spacer_2664	NC_016770.1	Siphoviridae	Bacteroides phage B124-14
78_4M_k119_986_flag_0_multi_162_6666_len_37279_1_4	unique_spacer_2669	NC_016770.1	Siphoviridae	Bacteroides phage B124-14
78_4M_k119_986_flag_0_multi_162_6666_len_37279_1_3	unique_spacer_2682	NC_016770.1	Siphoviridae	Bacteroides phage B124-14
78_4M_k119_986_flag_0_multi_162_6666_len_37279_1_3	unique_spacer_2682	NC_011222.1	Siphoviridae	Bacteroides phage B40-8
78_4M_k119_17144_flag_1_multi_38_0000_len_203244_1_12	unique_spacer_2710	NC_055875.1	Podoviridae	CrAssphage cr10_1
78_4M_k119_17144_flag_1_multi_38_0000_len_203244_1_12	unique_spacer_2710	NC_055868.1	Podoviridae	CrAssphage cr50_1
78_12M_k119_43272_flag_0_multi_17_9979_len_168975_1_12	unique_spacer_2710	NC_055875.1	Podoviridae	CrAssphage cr10_1
78_12M_k119_43272_flag_0_multi_17_9979_len_168975_1_12	unique_spacer_2710	NC_055868.1	Podoviridae	CrAssphage cr50_1
78_12M_k119_22114_flag_0_multi_32_1742_len_14822_1_3	unique_spacer_2745	NC_047913.1	Myoviridae	Faecalibacterium phage FP_Mushu
78_12M_k119_22114_flag_0_multi_32_1742_len_14822_1_4	unique_spacer_2755	NC_047913.1	Myoviridae	Faecalibacterium phage FP_Mushu
78_12M_k119_22114_flag_0_multi_32_1742_len_14822_1_6	unique_spacer_2769	NC_047913.1	Myoviridae	Faecalibacterium phage FP_Mushu
78_12M_k119_22114_flag_0_multi_32_1742_len_14822_1_5	unique_spacer_2773	NC_047913.1	Myoviridae	Faecalibacterium phage FP_Mushu
82_12M_k119_16360_flag_0_multi_36_4107_len_6591_1_2	unique_spacer_3097	NC_047914.1	Myoviridae	Faecalibacterium phage FP_Taranis
82_12M_k119_16360_flag_0_multi_36_4107_len_6591_1_13	unique_spacer_3102	NC_047914.1	Myoviridae	Faecalibacterium phage FP_Taranis
82_12M_k119_16360_flag_0_multi_36_4107_len_6591_1_8	unique_spacer_3103	NC_047914.1	Myoviridae	Faecalibacterium phage FP_Taranis
82_12M_k119_16360_flag_0_multi_36_4107_len_6591_1_15	unique_spacer_3108	NC_047914.1	Myoviridae	Faecalibacterium phage FP_Taranis
82_12M_k119_16360_flag_0_multi_36_4107_len_6591_1_6	unique_spacer_3111	NC_047914.1	Myoviridae	Faecalibacterium phage FP_Taranis
103_12M_k119_19019_flag_1_multi_86_4214_len_50777_1_5	unique_spacer_3359	NC_047910.1	Myoviridae	Faecalibacterium phage FP_Epona
343_12M_k119_6274_flag_1_multi_14_0000_len_8843_1_5	unique_spacer_3359	NC_047910.1	Myoviridae	Faecalibacterium phage FP_Epona
503_12M_k119_45941_flag_0_multi_30_9582_len_18052_1_6	unique_spacer_3359	NC_047910.1	Myoviridae	Faecalibacterium phage FP_Epona
103_12M_k119_19019_flag_1_multi_86_4214_len_50777_1_4	unique_spacer_3370	NC_047910.1	Myoviridae	Faecalibacterium phage FP_Epona
343_12M_k119_6274_flag_1_multi_14_0000_len_8843_1_4	unique_spacer_3370	NC_047910.1	Myoviridae	Faecalibacterium phage FP_Epona
503_12M_k119_45941_flag_0_multi_30_9582_len_18052_1_5	unique_spacer_3370	NC_047910.1	Myoviridae	Faecalibacterium phage FP_Epona
105_B_k119_1266_flag_0_multi_19_9976_len_156732_1_12	unique_spacer_3374	NC_002072.2	Siphoviridae	Streptococcus phage DT1
105_B_k119_1266_flag_0_multi_19_9976_len_156732_1_12	unique_spacer_3374	NC_013645.1	Siphoviridae	Moineauvirus
105_B_k119_1266_flag_0_multi_19_9976_len_156732_1_12	unique_spacer_3374	NC_000871.1	Siphoviridae	Streptococcus phage Sfi19
105_B_k119_1266_flag_0_multi_19_9976_len_156732_1_12	unique_spacer_3374	NC_002185.1	Siphoviridae	Streptococcus phage 7201
105_B_k119_1266_flag_0_multi_19_9976_len_156732_1_12	unique_spacer_3374	NC_018285.1	Siphoviridae	Streptococcus phage YMC-2011
105_4M_k119_18469_flag_0_multi_16_8870_len_35826_5_9	unique_spacer_3397	NC_020872.1	Podoviridae	Cyanophage SS120-1
105_4M_k119_7860_flag_1_multi_9_0000_len_35628_1_4	unique_spacer_3459	NC_013696.1	Siphoviridae	Enterococcus phage phiEf11
105_4M_k119_12995_flag_0_multi_52_9931_len_150637_1_13	unique_spacer_3513	NC_048849.1	Myoviridae	Enterobacter phage vB_EclM_CIP9
128_4M_k119_4910_flag_0_multi_123_8811_len_20800_1_1	unique_spacer_3745	NC_042128.1	Myoviridae	Escherichia phage RCS47
128_4M_k119_4910_flag_0_multi_123_8811_len_20800_1_1	unique_spacer_3745	NC_031129.1	Myoviridae	Salmonella phage SJ46
128_4M_k119_4910_flag_0_multi_123_8811_len_20800_1_1	unique_spacer_3745	NC_050153.1	Myoviridae	Escherichia phage vB_EcoM-Ro157c2YLVW
128_4M_k119_4910_flag_0_multi_123_8811_len_20800_1_1	unique_spacer_3745	NC_005856.1	Myoviridae	Enterobacteria phage P1
133_B_k119_2072_flag_1_multi_460_7989_len_91615_1_1	unique_spacer_3745	NC_042128.1	Myoviridae	Escherichia phage RCS47
133_B_k119_2072_flag_1_multi_460_7989_len_91615_1_1	unique_spacer_3745	NC_031129.1	Myoviridae	Salmonella phage SJ46
133_B_k119_2072_flag_1_multi_460_7989_len_91615_1_1	unique_spacer_3745	NC_050153.1	Myoviridae	Escherichia phage vB_EcoM-Ro157c2YLVW
133_B_k119_2072_flag_1_multi_460_7989_len_91615_1_1	unique_spacer_3745	NC_005856.1	Myoviridae	Enterobacteria phage P1
133_B_k119_5166_flag_1_multi_21_3871_len_80902_1_1	unique_spacer_4024	NC_031094.1	Siphoviridae	Streptococcus virus 9872
133_B_k119_5166_flag_1_multi_21_3871_len_80902_1_1	unique_spacer_4024	NC_031069.1	Siphoviridae	Streptococcus virus 9871
133_B_k119_5166_flag_1_multi_21_3871_len_80902_1_1	unique_spacer_4024	NC_047763.1	Siphoviridae	Streptococcus virus 9873
133_12M_k119_3093_flag_1_multi_8_9362_len_27452_1_7	unique_spacer_4154	NC_055892.1	Podoviridae	CrAssphage cr109_1
133_12M_k119_3093_flag_1_multi_8_9362_len_27452_1_7	unique_spacer_4154	NC_055896.1	Podoviridae	CrAssphage cr113_1
137_B_k119_1157_flag_0_multi_43_9867_len_129341_1_5	unique_spacer_4220	NC_013643.1	Siphoviridae	Phifelvirus
137_B_k119_1157_flag_0_multi_43_9867_len_129341_1_5	unique_spacer_4220	NC_013648.1	Siphoviridae	Enterococcus phage phiFL3A
137_B_k119_1157_flag_0_multi_43_9867_len_129341_1_5	unique_spacer_4220	NC_013696.1	Siphoviridae	Enterococcus phage phiEf11
137_B_k119_1157_flag_0_multi_43_9867_len_129341_1_5	unique_spacer_4220	NC_028671.2	Siphoviridae	Enterococcus phage vB_EfaS_IME197
195_4M_k119_19956_flag_0_multi_18_9964_len_100760_1_2	unique_spacer_4220	NC_013643.1	Siphoviridae	Phifelvirus
195_4M_k119_19956_flag_0_multi_18_9964_len_100760_1_2	unique_spacer_4220	NC_013648.1	Siphoviridae	Enterococcus phage phiFL3A
195_4M_k119_19956_flag_0_multi_18_9964_len_100760_1_2	unique_spacer_4220	NC_013696.1	Siphoviridae	Enterococcus phage phiEf11
195_4M_k119_19956_flag_0_multi_18_9964_len_100760_1_2	unique_spacer_4220	NC_028671.2	Siphoviridae	Enterococcus phage vB_EfaS_IME197
203_B_k119_1666_flag_0_multi_185_9427_len_129341_1_8	unique_spacer_4220	NC_013643.1	Siphoviridae	Phifelvirus
203_B_k119_1666_flag_0_multi_185_9427_len_129341_1_8	unique_spacer_4220	NC_013648.1	Siphoviridae	Enterococcus phage phiFL3A
203_B_k119_1666_flag_0_multi_185_9427_len_129341_1_8	unique_spacer_4220	NC_013696.1	Siphoviridae	Enterococcus phage phiEf11
203_B_k119_1666_flag_0_multi_185_9427_len_129341_1_8	unique_spacer_4220	NC_028671.2	Siphoviridae	Enterococcus phage vB_EfaS_IME197
203_4M_k119_5931_flag_0_multi_24_9952_len_99932_1_2	unique_spacer_4220	NC_013643.1	Siphoviridae	Phifelvirus
203_4M_k119_5931_flag_0_multi_24_9952_len_99932_1_2	unique_spacer_4220	NC_013648.1	Siphoviridae	Enterococcus phage phiFL3A
203_4M_k119_5931_flag_0_multi_24_9952_len_99932_1_2	unique_spacer_4220	NC_013696.1	Siphoviridae	Enterococcus phage phiEf11
203_4M_k119_5931_flag_0_multi_24_9952_len_99932_1_2	unique_spacer_4220	NC_028671.2	Siphoviridae	Enterococcus phage vB_EfaS_IME197
335_B_k119_3830_flag_1_multi_13_9290_len_7077_1_9	unique_spacer_4220	NC_013643.1	Siphoviridae	Phifelvirus
335_B_k119_3830_flag_1_multi_13_9290_len_7077_1_9	unique_spacer_4220	NC_013648.1	Siphoviridae	Enterococcus phage phiFL3A
335_B_k119_3830_flag_1_multi_13_9290_len_7077_1_9	unique_spacer_4220	NC_013696.1	Siphoviridae	Enterococcus phage phiEf11
335_B_k119_3830_flag_1_multi_13_9290_len_7077_1_9	unique_spacer_4220	NC_028671.2	Siphoviridae	Enterococcus phage vB_EfaS_IME197
503_4M_k119_2867_flag_0_multi_38_9939_len_125410_1_9	unique_spacer_4220	NC_013643.1	Siphoviridae	Phifelvirus
503_4M_k119_2867_flag_0_multi_38_9939_len_125410_1_9	unique_spacer_4220	NC_013648.1	Siphoviridae	Enterococcus phage phiFL3A
503_4M_k119_2867_flag_0_multi_38_9939_len_125410_1_9	unique_spacer_4220	NC_013696.1	Siphoviridae	Enterococcus phage phiEf11
503_4M_k119_2867_flag_0_multi_38_9939_len_125410_1_9	unique_spacer_4220	NC_028671.2	Siphoviridae	Enterococcus phage vB_EfaS_IME197
504_B_k119_3898_flag_0_multi_570_8234_len_129210_1_4	unique_spacer_4220	NC_013643.1	Siphoviridae	Phifelvirus
504_B_k119_3898_flag_0_multi_570_8234_len_129210_1_4	unique_spacer_4220	NC_013648.1	Siphoviridae	Enterococcus phage phiFL3A
504_B_k119_3898_flag_0_multi_570_8234_len_129210_1_4	unique_spacer_4220	NC_013696.1	Siphoviridae	Enterococcus phage phiEf11
504_B_k119_3898_flag_0_multi_570_8234_len_129210_1_4	unique_spacer_4220	NC_028671.2	Siphoviridae	Enterococcus phage vB_EfaS_IME197
504_4M_k119_10682_flag_0_multi_336_8959_len_129210_1_4	unique_spacer_4220	NC_013643.1	Siphoviridae	Phifelvirus
504_4M_k119_10682_flag_0_multi_336_8959_len_129210_1_4	unique_spacer_4220	NC_013648.1	Siphoviridae	Enterococcus phage phiFL3A
504_4M_k119_10682_flag_0_multi_336_8959_len_129210_1_4	unique_spacer_4220	NC_013696.1	Siphoviridae	Enterococcus phage phiEf11
504_4M_k119_10682_flag_0_multi_336_8959_len_129210_1_4	unique_spacer_4220	NC_028671.2	Siphoviridae	Enterococcus phage vB_EfaS_IME197
137_4M_k119_8750_flag_0_multi_5_9545_len_4628_1_4	unique_spacer_4244	NC_005893.1	Siphoviridae	Lactobacillus phage phiAT3
137_4M_k119_8750_flag_0_multi_5_9545_len_4628_1_4	unique_spacer_4244	NC_007501.1	Siphoviridae	Lactobacillus phage Lc-Nu
137_4M_k119_8750_flag_0_multi_5_9545_len_4628_1_5	unique_spacer_4258	NC_019486.1	Siphoviridae	Lactobacillus phage LF1
179_4M_k119_10059_flag_1_multi_4_0000_len_1163_1_6	unique_spacer_4718	NC_048737.1	Siphoviridae	Lactobacillus phage BH1
397_4M_k119_4215_flag_0_multi_55_5599_len_181368_1_27	unique_spacer_4718	NC_048737.1	Siphoviridae	Lactobacillus phage BH1
179_4M_k119_10059_flag_1_multi_4_0000_len_1163_1_5	unique_spacer_4722	NC_048625.1	Siphoviridae	Lactobacillus phage T25 DNA
397_4M_k119_4215_flag_0_multi_55_5599_len_181368_1_26	unique_spacer_4722	NC_048625.1	Siphoviridae	Lactobacillus phage T25 DNA
184_12M_k119_39305_flag_1_multi_16_0000_len_4059_1_6	unique_spacer_5293	NC_047914.1	Myoviridae	Faecalibacterium phage FP_Taranis
635_12M_k119_22809_flag_0_multi_22_6920_len_7048_1_3	unique_spacer_5293	NC_047914.1	Myoviridae	Faecalibacterium phage FP_Taranis
184_12M_k119_40533_flag_1_multi_7_0000_len_7837_1_4	unique_spacer_5417	NC_047909.1	Myoviridae	Faecalibacterium phage FP_Brigit
615_12M_k119_16306_flag_1_multi_6_0000_len_17459_1_4	unique_spacer_5417	NC_047909.1	Myoviridae	Faecalibacterium phage FP_Brigit
184_12M_k119_40533_flag_1_multi_7_0000_len_7837_1_5	unique_spacer_5428	NC_047909.1	Myoviridae	Faecalibacterium phage FP_Brigit
615_12M_k119_16306_flag_1_multi_6_0000_len_17459_1_5	unique_spacer_5428	NC_047909.1	Myoviridae	Faecalibacterium phage FP_Brigit
184_12M_k119_40533_flag_1_multi_7_0000_len_7837_1_7	unique_spacer_5436	NC_047909.1	Myoviridae	Faecalibacterium phage FP_Brigit
615_12M_k119_16306_flag_1_multi_6_0000_len_17459_1_7	unique_spacer_5436	NC_047909.1	Myoviridae	Faecalibacterium phage FP_Brigit
195_4M_k119_19956_flag_0_multi_18_9964_len_100760_1_5	unique_spacer_5525	NC_013696.1	Siphoviridae	Enterococcus phage phiEf11
195_4M_k119_19956_flag_0_multi_18_9964_len_100760_1_5	unique_spacer_5525	NC_028671.2	Siphoviridae	Enterococcus phage vB_EfaS_IME197
195_4M_k119_19956_flag_0_multi_18_9964_len_100760_1_5	unique_spacer_5525	NC_025453.1	Siphoviridae	Enterococcus phage EFC-1
203_B_k119_1666_flag_0_multi_185_9427_len_129341_1_5	unique_spacer_5525	NC_013696.1	Siphoviridae	Enterococcus phage phiEf11
203_B_k119_1666_flag_0_multi_185_9427_len_129341_1_5	unique_spacer_5525	NC_028671.2	Siphoviridae	Enterococcus phage vB_EfaS_IME197
203_B_k119_1666_flag_0_multi_185_9427_len_129341_1_5	unique_spacer_5525	NC_025453.1	Siphoviridae	Enterococcus phage EFC-1
203_4M_k119_5931_flag_0_multi_24_9952_len_99932_1_5	unique_spacer_5525	NC_013696.1	Siphoviridae	Enterococcus phage phiEf11
203_4M_k119_5931_flag_0_multi_24_9952_len_99932_1_5	unique_spacer_5525	NC_028671.2	Siphoviridae	Enterococcus phage vB_EfaS_IME197
203_4M_k119_5931_flag_0_multi_24_9952_len_99932_1_5	unique_spacer_5525	NC_025453.1	Siphoviridae	Enterococcus phage EFC-1
335_B_k119_3830_flag_1_multi_13_9290_len_7077_1_6	unique_spacer_5525	NC_013696.1	Siphoviridae	Enterococcus phage phiEf11
335_B_k119_3830_flag_1_multi_13_9290_len_7077_1_6	unique_spacer_5525	NC_028671.2	Siphoviridae	Enterococcus phage vB_EfaS_IME197
335_B_k119_3830_flag_1_multi_13_9290_len_7077_1_6	unique_spacer_5525	NC_025453.1	Siphoviridae	Enterococcus phage EFC-1
377_4M_k119_5400_flag_0_multi_16_9941_len_109181_1_4	unique_spacer_5525	NC_013696.1	Siphoviridae	Enterococcus phage phiEf11
377_4M_k119_5400_flag_0_multi_16_9941_len_109181_1_4	unique_spacer_5525	NC_028671.2	Siphoviridae	Enterococcus phage vB_EfaS_IME197
377_4M_k119_5400_flag_0_multi_16_9941_len_109181_1_4	unique_spacer_5525	NC_025453.1	Siphoviridae	Enterococcus phage EFC-1
503_4M_k119_2867_flag_0_multi_38_9939_len_125410_1_6	unique_spacer_5525	NC_013696.1	Siphoviridae	Enterococcus phage phiEf11
503_4M_k119_2867_flag_0_multi_38_9939_len_125410_1_6	unique_spacer_5525	NC_028671.2	Siphoviridae	Enterococcus phage vB_EfaS_IME197
503_4M_k119_2867_flag_0_multi_38_9939_len_125410_1_6	unique_spacer_5525	NC_025453.1	Siphoviridae	Enterococcus phage EFC-1
615_4M_k119_6820_flag_0_multi_7_9906_len_15015_1_3	unique_spacer_5525	NC_013696.1	Siphoviridae	Enterococcus phage phiEf11
615_4M_k119_6820_flag_0_multi_7_9906_len_15015_1_3	unique_spacer_5525	NC_028671.2	Siphoviridae	Enterococcus phage vB_EfaS_IME197
615_4M_k119_6820_flag_0_multi_7_9906_len_15015_1_3	unique_spacer_5525	NC_025453.1	Siphoviridae	Enterococcus phage EFC-1
195_4M_k119_7710_flag_1_multi_13_0000_len_38212_1_6	unique_spacer_5534	NC_031023.1	Siphoviridae	Streptococcus virus 9874
195_4M_k119_9022_flag_0_multi_10_3116_len_31797_1_19	unique_spacer_5535	NC_018285.1	Siphoviridae	Streptococcus phage YMC-2011
195_4M_k119_9022_flag_0_multi_10_3116_len_31797_1_19	unique_spacer_5535	NC_002072.2	Siphoviridae	Streptococcus phage DT1
195_4M_k119_9022_flag_0_multi_10_3116_len_31797_1_19	unique_spacer_5535	NC_002185.1	Siphoviridae	Streptococcus phage 7201
195_4M_k119_9022_flag_0_multi_10_3116_len_31797_1_19	unique_spacer_5535	NC_013645.1	Siphoviridae	Moineauvirus
201_B_k119_11500_flag_0_multi_53_9660_len_31306_1_8	unique_spacer_5845	NC_011222.1	Siphoviridae	Bacteroides phage B40-8
201_B_k119_11500_flag_0_multi_53_9660_len_31306_1_8	unique_spacer_5845	NC_011222.1	Siphoviridae	Bacteroides phage B40-8
201_B_k119_11500_flag_0_multi_53_9660_len_31306_1_8	unique_spacer_5845	NC_016770.1	Siphoviridae	Bacteroides phage B124-14
201_B_k119_11500_flag_0_multi_53_9660_len_31306_1_8	unique_spacer_5845	NC_016770.1	Siphoviridae	Bacteroides phage B124-14
201_4M_k119_923_flag_0_multi_57_7269_len_206938_1_8	unique_spacer_5845	NC_011222.1	Siphoviridae	Bacteroides phage B40-8
201_4M_k119_923_flag_0_multi_57_7269_len_206938_1_8	unique_spacer_5845	NC_011222.1	Siphoviridae	Bacteroides phage B40-8
201_4M_k119_923_flag_0_multi_57_7269_len_206938_1_8	unique_spacer_5845	NC_016770.1	Siphoviridae	Bacteroides phage B124-14
201_4M_k119_923_flag_0_multi_57_7269_len_206938_1_8	unique_spacer_5845	NC_016770.1	Siphoviridae	Bacteroides phage B124-14
201_12M_k119_12043_flag_0_multi_56_9640_len_31231_1_8	unique_spacer_5845	NC_011222.1	Siphoviridae	Bacteroides phage B40-8
201_12M_k119_12043_flag_0_multi_56_9640_len_31231_1_8	unique_spacer_5845	NC_011222.1	Siphoviridae	Bacteroides phage B40-8
201_12M_k119_12043_flag_0_multi_56_9640_len_31231_1_8	unique_spacer_5845	NC_016770.1	Siphoviridae	Bacteroides phage B124-14
201_12M_k119_12043_flag_0_multi_56_9640_len_31231_1_8	unique_spacer_5845	NC_016770.1	Siphoviridae	Bacteroides phage B124-14
201_B_k119_11500_flag_0_multi_53_9660_len_31306_1_11	unique_spacer_5848	NC_016770.1	Siphoviridae	Bacteroides phage B124-14
201_4M_k119_923_flag_0_multi_57_7269_len_206938_1_11	unique_spacer_5848	NC_016770.1	Siphoviridae	Bacteroides phage B124-14
201_12M_k119_12043_flag_0_multi_56_9640_len_31231_1_11	unique_spacer_5848	NC_016770.1	Siphoviridae	Bacteroides phage B124-14
201_B_k119_11500_flag_0_multi_53_9660_len_31306_1_10	unique_spacer_5849	NC_011222.1	Siphoviridae	Bacteroides phage B40-8
201_B_k119_11500_flag_0_multi_53_9660_len_31306_1_10	unique_spacer_5849	NC_016770.1	Siphoviridae	Bacteroides phage B124-14
201_4M_k119_923_flag_0_multi_57_7269_len_206938_1_10	unique_spacer_5849	NC_011222.1	Siphoviridae	Bacteroides phage B40-8
201_4M_k119_923_flag_0_multi_57_7269_len_206938_1_10	unique_spacer_5849	NC_016770.1	Siphoviridae	Bacteroides phage B124-14
201_12M_k119_12043_flag_0_multi_56_9640_len_31231_1_10	unique_spacer_5849	NC_011222.1	Siphoviridae	Bacteroides phage B40-8
201_12M_k119_12043_flag_0_multi_56_9640_len_31231_1_10	unique_spacer_5849	NC_016770.1	Siphoviridae	Bacteroides phage B124-14
201_B_k119_11500_flag_0_multi_53_9660_len_31306_1_7	unique_spacer_5851	NC_016770.1	Siphoviridae	Bacteroides phage B124-14
201_B_k119_11500_flag_0_multi_53_9660_len_31306_1_7	unique_spacer_5851	NC_011222.1	Siphoviridae	Bacteroides phage B40-8
201_4M_k119_923_flag_0_multi_57_7269_len_206938_1_7	unique_spacer_5851	NC_016770.1	Siphoviridae	Bacteroides phage B124-14
201_4M_k119_923_flag_0_multi_57_7269_len_206938_1_7	unique_spacer_5851	NC_011222.1	Siphoviridae	Bacteroides phage B40-8
201_12M_k119_12043_flag_0_multi_56_9640_len_31231_1_7	unique_spacer_5851	NC_016770.1	Siphoviridae	Bacteroides phage B124-14
201_12M_k119_12043_flag_0_multi_56_9640_len_31231_1_7	unique_spacer_5851	NC_011222.1	Siphoviridae	Bacteroides phage B40-8
201_B_k119_11500_flag_0_multi_53_9660_len_31306_1_9	unique_spacer_5855	NC_011222.1	Siphoviridae	Bacteroides phage B40-8
201_4M_k119_923_flag_0_multi_57_7269_len_206938_1_9	unique_spacer_5855	NC_011222.1	Siphoviridae	Bacteroides phage B40-8
201_12M_k119_12043_flag_0_multi_56_9640_len_31231_1_9	unique_spacer_5855	NC_011222.1	Siphoviridae	Bacteroides phage B40-8
201_B_k119_2299_flag_0_multi_109_9759_len_180738_1_8	unique_spacer_5879	NC_055875.1	Podoviridae	CrAssphage cr10_1
201_B_k119_2299_flag_0_multi_109_9759_len_180738_1_8	unique_spacer_5879	NC_055868.1	Podoviridae	CrAssphage cr50_1
201_4M_k119_16568_flag_0_multi_18_0035_len_25817_1_8	unique_spacer_5956	NC_023503.1	Siphoviridae	Streptococcus phage 20617
201_4M_k119_16568_flag_0_multi_18_0035_len_25817_1_13	unique_spacer_5957	NC_018285.1	Siphoviridae	Streptococcus phage YMC-2011
201_4M_k119_16568_flag_0_multi_18_0035_len_25817_1_13	unique_spacer_5957	NC_002185.1	Siphoviridae	Streptococcus phage 7201
203_12M_k119_4168_flag_0_multi_30_9790_len_34479_1_10	unique_spacer_6152	NC_011222.1	Siphoviridae	Bacteroides phage B40-8
203_12M_k119_4168_flag_0_multi_30_9790_len_34479_1_10	unique_spacer_6152	NC_016770.1	Siphoviridae	Bacteroides phage B124-14
263_12M_k119_11792_flag_0_multi_79_9424_len_34402_1_10	unique_spacer_6152	NC_011222.1	Siphoviridae	Bacteroides phage B40-8
263_12M_k119_11792_flag_0_multi_79_9424_len_34402_1_10	unique_spacer_6152	NC_016770.1	Siphoviridae	Bacteroides phage B124-14
229_B_k119_4209_flag_0_multi_25_9853_len_34063_1_16	unique_spacer_6218	NC_016770.1	Siphoviridae	Bacteroides phage B124-14
229_B_k119_4209_flag_0_multi_25_9853_len_34063_1_15	unique_spacer_6231	NC_016770.1	Siphoviridae	Bacteroides phage B124-14
229_B_k119_4209_flag_0_multi_25_9853_len_34063_1_15	unique_spacer_6231	NC_011222.1	Siphoviridae	Bacteroides phage B40-8
229_B_k119_4209_flag_0_multi_25_9853_len_34063_1_8	unique_spacer_6272	NC_016770.1	Siphoviridae	Bacteroides phage B124-14
238_B_k119_336_flag_1_multi_373_8710_len_576487_1_15	unique_spacer_6323	NC_007921.1	NA	NA
238_12M_k119_2637_flag_1_multi_28_9976_len_186350_1_15	unique_spacer_6323	NC_007921.1	NA	NA
244_12M_k119_36004_flag_0_multi_124_3325_len_17480_2_4	unique_spacer_6532	NC_055877.1	Podoviridae	CrAssphage cr8_1
9_B_k119_123_flag_1_multi_805_8512_len_216488_2_4	unique_spacer_654	NC_029012.1	Microviridae	Parabacteroides phage YZ-2015a
9_4M_k119_9815_flag_1_multi_258_9523_len_216490_2_4	unique_spacer_654	NC_029012.1	Microviridae	Parabacteroides phage YZ-2015a
244_12M_k119_36004_flag_0_multi_124_3325_len_17480_2_7	unique_spacer_6557	NC_055877.1	Podoviridae	CrAssphage cr8_1
256_12M_k119_22161_flag_1_multi_6_0000_len_6173_1_1	unique_spacer_6821	NC_008201.1	Myoviridae	Mannheimia phage phiMHaA1
256_12M_k119_22161_flag_1_multi_6_0000_len_6173_1_1	unique_spacer_6821	NC_028898.1	Myoviridae	Mannheimia phage vB_MhM_587AP1
256_12M_k119_22161_flag_1_multi_6_0000_len_6173_1_1	unique_spacer_6821	NC_047750.1	Myoviridae	Mannheimia phage vB_MhM_1127AP1
9_4M_k119_15187_flag_0_multi_52_6530_len_6114_1_5	unique_spacer_718	NC_004313.1	Myoviridae	Salmonella phage ST64B
9_4M_k119_15187_flag_0_multi_52_6530_len_6114_1_5	unique_spacer_718	NC_031940.1	Myoviridae	Salmonella phage 118970_sal3
268_B_k119_4890_flag_1_multi_5_0000_len_3574_1_2	unique_spacer_7420	NC_008723.1	Siphoviridae	Staphylococcus phage PH15
268_B_k119_4890_flag_1_multi_5_0000_len_3574_1_2	unique_spacer_7420	NC_008722.1	Siphoviridae	Staphylococcus phage CNPH82
268_B_k119_4890_flag_1_multi_5_0000_len_3574_1_2	unique_spacer_7420	NC_018284.1	Siphoviridae	Staphylococcus phage vB_SepiS-phiIPLA7
268_B_k119_4890_flag_1_multi_5_0000_len_3574_1_2	unique_spacer_7420	NC_018281.1	Siphoviridae	Staphylococcus phage vB_SepiS-phiIPLA5
268_B_k119_4890_flag_1_multi_5_0000_len_3574_1_2	unique_spacer_7420	NC_031241.1	Siphoviridae	Staphylococcus phage CNPx
268_B_k119_4890_flag_1_multi_5_0000_len_3574_1_2	unique_spacer_7420	NC_055036.1	Siphoviridae	Staphylococcus phage IME1348_01
275_12M_k119_1698_flag_1_multi_41_9956_len_184566_1_7	unique_spacer_7714	NC_047909.1	Myoviridae	Faecalibacterium phage FP_Brigit
275_12M_k119_1698_flag_1_multi_41_9956_len_184566_1_16	unique_spacer_7738	NC_047909.1	Myoviridae	Faecalibacterium phage FP_Brigit
276_12M_k119_14642_flag_1_multi_65_8474_len_8616_1_13	unique_spacer_7878	NC_047914.1	Myoviridae	Faecalibacterium phage FP_Taranis
282_B_k119_651_flag_0_multi_7_9923_len_78967_1_9	unique_spacer_8213	NC_000872.1	Siphoviridae	Moineauvirus
332_12M_k119_32823_flag_0_multi_29_9629_len_31385_1_7	unique_spacer_8533	NC_016770.1	Siphoviridae	Bacteroides phage B124-14
332_12M_k119_32823_flag_0_multi_29_9629_len_31385_1_3	unique_spacer_8564	NC_011222.1	Siphoviridae	Bacteroides phage B40-8
332_12M_k119_40945_flag_1_multi_5_9618_len_2215_1_1	unique_spacer_8616	NC_015568.1	Siphoviridae	Clostridium phage phiCD38-2
332_12M_k119_40945_flag_1_multi_5_9618_len_2215_1_1	unique_spacer_8616	NC_028958.1	Siphoviridae	Clostridium phage phiCD146
332_12M_k119_40945_flag_1_multi_5_9618_len_2215_1_1	unique_spacer_8616	NC_028905.1	Siphoviridae	Clostridium phage phiCD111
9_12M_k119_7073_flag_0_multi_117_7159_len_228132_2_17	unique_spacer_886	NC_031129.1	Myoviridae	Salmonella phage SJ46
9_12M_k119_7073_flag_0_multi_117_7159_len_228132_2_17	unique_spacer_886	NC_050152.1	Myoviridae	Enterobacteria phage P7
105_4M_k119_8363_flag_0_multi_19_1360_len_34279_2_12	unique_spacer_886	NC_031129.1	Myoviridae	Salmonella phage SJ46
105_4M_k119_8363_flag_0_multi_19_1360_len_34279_2_12	unique_spacer_886	NC_050152.1	Myoviridae	Enterobacteria phage P7
128_4M_k119_4910_flag_0_multi_123_8811_len_20800_1_12	unique_spacer_886	NC_031129.1	Myoviridae	Salmonella phage SJ46
128_4M_k119_4910_flag_0_multi_123_8811_len_20800_1_12	unique_spacer_886	NC_050152.1	Myoviridae	Enterobacteria phage P7
133_B_k119_2072_flag_1_multi_460_7989_len_91615_1_12	unique_spacer_886	NC_031129.1	Myoviridae	Salmonella phage SJ46
133_B_k119_2072_flag_1_multi_460_7989_len_91615_1_12	unique_spacer_886	NC_050152.1	Myoviridae	Enterobacteria phage P7
157_B_k119_413_flag_1_multi_456_7405_len_116075_1_1	unique_spacer_886	NC_031129.1	Myoviridae	Salmonella phage SJ46
157_B_k119_413_flag_1_multi_456_7405_len_116075_1_1	unique_spacer_886	NC_050152.1	Myoviridae	Enterobacteria phage P7
157_4M_k119_3282_flag_1_multi_26_9951_len_112232_2_9	unique_spacer_886	NC_031129.1	Myoviridae	Salmonella phage SJ46
157_4M_k119_3282_flag_1_multi_26_9951_len_112232_2_9	unique_spacer_886	NC_050152.1	Myoviridae	Enterobacteria phage P7
180_4M_k119_1136_flag_0_multi_41_0975_len_128356_2_17	unique_spacer_886	NC_031129.1	Myoviridae	Salmonella phage SJ46
180_4M_k119_1136_flag_0_multi_41_0975_len_128356_2_17	unique_spacer_886	NC_050152.1	Myoviridae	Enterobacteria phage P7
258_B_k119_2247_flag_1_multi_382_7223_len_163830_1_1	unique_spacer_886	NC_031129.1	Myoviridae	Salmonella phage SJ46
258_B_k119_2247_flag_1_multi_382_7223_len_163830_1_1	unique_spacer_886	NC_050152.1	Myoviridae	Enterobacteria phage P7
258_4M_k119_951_flag_0_multi_190_9425_len_132283_1_1	unique_spacer_886	NC_031129.1	Myoviridae	Salmonella phage SJ46
258_4M_k119_951_flag_0_multi_190_9425_len_132283_1_1	unique_spacer_886	NC_050152.1	Myoviridae	Enterobacteria phage P7
268_4M_k119_9607_flag_1_multi_52_0000_len_149314_1_1	unique_spacer_886	NC_031129.1	Myoviridae	Salmonella phage SJ46
268_4M_k119_9607_flag_1_multi_52_0000_len_149314_1_1	unique_spacer_886	NC_050152.1	Myoviridae	Enterobacteria phage P7
546_B_k119_905_flag_0_multi_559_4845_len_251080_2_8	unique_spacer_886	NC_031129.1	Myoviridae	Salmonella phage SJ46
546_B_k119_905_flag_0_multi_559_4845_len_251080_2_8	unique_spacer_886	NC_050152.1	Myoviridae	Enterobacteria phage P7
546_4M_k119_13501_flag_0_multi_72_9980_len_287200_2_8	unique_spacer_886	NC_031129.1	Myoviridae	Salmonella phage SJ46
546_4M_k119_13501_flag_0_multi_72_9980_len_287200_2_8	unique_spacer_886	NC_050152.1	Myoviridae	Enterobacteria phage P7
565_B_k119_16319_flag_0_multi_61_8842_len_187770_2_17	unique_spacer_886	NC_031129.1	Myoviridae	Salmonella phage SJ46
565_B_k119_16319_flag_0_multi_61_8842_len_187770_2_17	unique_spacer_886	NC_050152.1	Myoviridae	Enterobacteria phage P7
608_12M_k119_28637_flag_1_multi_54_9924_len_143097_1_1	unique_spacer_886	NC_031129.1	Myoviridae	Salmonella phage SJ46
608_12M_k119_28637_flag_1_multi_54_9924_len_143097_1_1	unique_spacer_886	NC_050152.1	Myoviridae	Enterobacteria phage P7
622_B_k119_4508_flag_0_multi_225_3096_len_6327_1_16	unique_spacer_886	NC_031129.1	Myoviridae	Salmonella phage SJ46
622_B_k119_4508_flag_0_multi_225_3096_len_6327_1_16	unique_spacer_886	NC_050152.1	Myoviridae	Enterobacteria phage P7
624_B_k119_9526_flag_1_multi_106_0000_len_85353_1_1	unique_spacer_886	NC_031129.1	Myoviridae	Salmonella phage SJ46
624_B_k119_9526_flag_1_multi_106_0000_len_85353_1_1	unique_spacer_886	NC_050152.1	Myoviridae	Enterobacteria phage P7
338_B_k119_1352_flag_0_multi_209_9374_len_66865_1_1	unique_spacer_8893	NC_016770.1	Siphoviridae	Bacteroides phage B124-14
338_B_k119_1352_flag_0_multi_209_9374_len_66865_1_1	unique_spacer_8893	NC_011222.1	Siphoviridae	Bacteroides phage B40-8
338_4M_k119_1406_flag_0_multi_141_9161_len_33712_1_11	unique_spacer_8893	NC_016770.1	Siphoviridae	Bacteroides phage B124-14
338_4M_k119_1406_flag_0_multi_141_9161_len_33712_1_11	unique_spacer_8893	NC_011222.1	Siphoviridae	Bacteroides phage B40-8
338_B_k119_1352_flag_0_multi_209_9374_len_66865_1_7	unique_spacer_8894	NC_011222.1	Siphoviridae	Bacteroides phage B40-8
338_4M_k119_1406_flag_0_multi_141_9161_len_33712_1_5	unique_spacer_8894	NC_011222.1	Siphoviridae	Bacteroides phage B40-8
338_B_k119_1352_flag_0_multi_209_9374_len_66865_1_9	unique_spacer_8900	NC_011222.1	Siphoviridae	Bacteroides phage B40-8
338_4M_k119_1406_flag_0_multi_141_9161_len_33712_1_3	unique_spacer_8900	NC_011222.1	Siphoviridae	Bacteroides phage B40-8
338_B_k119_1352_flag_0_multi_209_9374_len_66865_1_10	unique_spacer_8902	NC_011222.1	Siphoviridae	Bacteroides phage B40-8
338_4M_k119_1406_flag_0_multi_141_9161_len_33712_1_2	unique_spacer_8902	NC_011222.1	Siphoviridae	Bacteroides phage B40-8
338_12M_k119_6059_flag_0_multi_13_0000_len_65457_1_20	unique_spacer_8946	NC_047910.1	Myoviridae	Faecalibacterium phage FP_Epona
9_12M_k119_7073_flag_0_multi_117_7159_len_228132_2_12	unique_spacer_901	NC_005856.1	Myoviridae	Enterobacteria phage P1
9_12M_k119_7073_flag_0_multi_117_7159_len_228132_2_12	unique_spacer_901	NC_031129.1	Myoviridae	Salmonella phage SJ46
9_12M_k119_7073_flag_0_multi_117_7159_len_228132_2_12	unique_spacer_901	NC_042128.1	Myoviridae	Escherichia phage RCS47
9_12M_k119_7073_flag_0_multi_117_7159_len_228132_2_12	unique_spacer_901	NC_050153.1	Myoviridae	Escherichia phage vB_EcoM-Ro157c2YLVW
9_12M_k119_7073_flag_0_multi_117_7159_len_228132_2_12	unique_spacer_901	NC_050152.1	Myoviridae	Enterobacteria phage P7
180_4M_k119_1136_flag_0_multi_41_0975_len_128356_2_11	unique_spacer_901	NC_005856.1	Myoviridae	Enterobacteria phage P1
180_4M_k119_1136_flag_0_multi_41_0975_len_128356_2_11	unique_spacer_901	NC_031129.1	Myoviridae	Salmonella phage SJ46
180_4M_k119_1136_flag_0_multi_41_0975_len_128356_2_11	unique_spacer_901	NC_042128.1	Myoviridae	Escherichia phage RCS47
180_4M_k119_1136_flag_0_multi_41_0975_len_128356_2_11	unique_spacer_901	NC_050153.1	Myoviridae	Escherichia phage vB_EcoM-Ro157c2YLVW
180_4M_k119_1136_flag_0_multi_41_0975_len_128356_2_11	unique_spacer_901	NC_050152.1	Myoviridae	Enterobacteria phage P7
258_B_k119_2247_flag_1_multi_382_7223_len_163830_1_6	unique_spacer_901	NC_005856.1	Myoviridae	Enterobacteria phage P1
258_B_k119_2247_flag_1_multi_382_7223_len_163830_1_6	unique_spacer_901	NC_031129.1	Myoviridae	Salmonella phage SJ46
258_B_k119_2247_flag_1_multi_382_7223_len_163830_1_6	unique_spacer_901	NC_042128.1	Myoviridae	Escherichia phage RCS47
258_B_k119_2247_flag_1_multi_382_7223_len_163830_1_6	unique_spacer_901	NC_050153.1	Myoviridae	Escherichia phage vB_EcoM-Ro157c2YLVW
258_B_k119_2247_flag_1_multi_382_7223_len_163830_1_6	unique_spacer_901	NC_050152.1	Myoviridae	Enterobacteria phage P7
258_4M_k119_951_flag_0_multi_190_9425_len_132283_1_6	unique_spacer_901	NC_005856.1	Myoviridae	Enterobacteria phage P1
258_4M_k119_951_flag_0_multi_190_9425_len_132283_1_6	unique_spacer_901	NC_031129.1	Myoviridae	Salmonella phage SJ46
258_4M_k119_951_flag_0_multi_190_9425_len_132283_1_6	unique_spacer_901	NC_042128.1	Myoviridae	Escherichia phage RCS47
258_4M_k119_951_flag_0_multi_190_9425_len_132283_1_6	unique_spacer_901	NC_050153.1	Myoviridae	Escherichia phage vB_EcoM-Ro157c2YLVW
258_4M_k119_951_flag_0_multi_190_9425_len_132283_1_6	unique_spacer_901	NC_050152.1	Myoviridae	Enterobacteria phage P7
546_B_k119_905_flag_0_multi_559_4845_len_251080_2_3	unique_spacer_901	NC_005856.1	Myoviridae	Enterobacteria phage P1
546_B_k119_905_flag_0_multi_559_4845_len_251080_2_3	unique_spacer_901	NC_031129.1	Myoviridae	Salmonella phage SJ46
546_B_k119_905_flag_0_multi_559_4845_len_251080_2_3	unique_spacer_901	NC_042128.1	Myoviridae	Escherichia phage RCS47
546_B_k119_905_flag_0_multi_559_4845_len_251080_2_3	unique_spacer_901	NC_050153.1	Myoviridae	Escherichia phage vB_EcoM-Ro157c2YLVW
546_B_k119_905_flag_0_multi_559_4845_len_251080_2_3	unique_spacer_901	NC_050152.1	Myoviridae	Enterobacteria phage P7
546_4M_k119_13501_flag_0_multi_72_9980_len_287200_2_3	unique_spacer_901	NC_005856.1	Myoviridae	Enterobacteria phage P1
546_4M_k119_13501_flag_0_multi_72_9980_len_287200_2_3	unique_spacer_901	NC_031129.1	Myoviridae	Salmonella phage SJ46
546_4M_k119_13501_flag_0_multi_72_9980_len_287200_2_3	unique_spacer_901	NC_042128.1	Myoviridae	Escherichia phage RCS47
546_4M_k119_13501_flag_0_multi_72_9980_len_287200_2_3	unique_spacer_901	NC_050153.1	Myoviridae	Escherichia phage vB_EcoM-Ro157c2YLVW
546_4M_k119_13501_flag_0_multi_72_9980_len_287200_2_3	unique_spacer_901	NC_050152.1	Myoviridae	Enterobacteria phage P7
565_B_k119_16319_flag_0_multi_61_8842_len_187770_2_12	unique_spacer_901	NC_005856.1	Myoviridae	Enterobacteria phage P1
565_B_k119_16319_flag_0_multi_61_8842_len_187770_2_12	unique_spacer_901	NC_031129.1	Myoviridae	Salmonella phage SJ46
565_B_k119_16319_flag_0_multi_61_8842_len_187770_2_12	unique_spacer_901	NC_042128.1	Myoviridae	Escherichia phage RCS47
565_B_k119_16319_flag_0_multi_61_8842_len_187770_2_12	unique_spacer_901	NC_050153.1	Myoviridae	Escherichia phage vB_EcoM-Ro157c2YLVW
565_B_k119_16319_flag_0_multi_61_8842_len_187770_2_12	unique_spacer_901	NC_050152.1	Myoviridae	Enterobacteria phage P7
622_B_k119_4508_flag_0_multi_225_3096_len_6327_1_11	unique_spacer_901	NC_005856.1	Myoviridae	Enterobacteria phage P1
622_B_k119_4508_flag_0_multi_225_3096_len_6327_1_11	unique_spacer_901	NC_031129.1	Myoviridae	Salmonella phage SJ46
622_B_k119_4508_flag_0_multi_225_3096_len_6327_1_11	unique_spacer_901	NC_042128.1	Myoviridae	Escherichia phage RCS47
622_B_k119_4508_flag_0_multi_225_3096_len_6327_1_11	unique_spacer_901	NC_050153.1	Myoviridae	Escherichia phage vB_EcoM-Ro157c2YLVW
622_B_k119_4508_flag_0_multi_225_3096_len_6327_1_11	unique_spacer_901	NC_050152.1	Myoviridae	Enterobacteria phage P7
9_12M_k119_17277_flag_1_multi_6_0000_len_6437_1_5	unique_spacer_907	NC_028905.1	Siphoviridae	Clostridium phage phiCD111
9_12M_k119_17277_flag_1_multi_6_0000_len_6437_1_5	unique_spacer_907	NC_028958.1	Siphoviridae	Clostridium phage phiCD146
9_12M_k119_17277_flag_1_multi_6_0000_len_6437_1_8	unique_spacer_908	NC_028905.1	Siphoviridae	Clostridium phage phiCD111
9_12M_k119_17277_flag_1_multi_6_0000_len_6437_1_3	unique_spacer_913	NC_028958.1	Siphoviridae	Clostridium phage phiCD146
10_B_k119_553_flag_0_multi_486_6208_len_100689_1_1	unique_spacer_921	NC_016770.1	Siphoviridae	Bacteroides phage B124-14
10_4M_k119_3797_flag_0_multi_495_3013_len_98919_1_1	unique_spacer_921	NC_016770.1	Siphoviridae	Bacteroides phage B124-14
10_12M_k119_24198_flag_1_multi_22_8206_len_33222_1_1	unique_spacer_921	NC_016770.1	Siphoviridae	Bacteroides phage B124-14
341_12M_k119_30827_flag_1_multi_6_9228_len_12864_1_2	unique_spacer_9222	NC_013598.1	Siphoviridae	Streptococcus phage ALQ13.2
341_12M_k119_30827_flag_1_multi_6_9228_len_12864_1_2	unique_spacer_9222	NC_013645.1	Siphoviridae	Moineauvirus
615_12M_k119_39149_flag_1_multi_8_0000_len_6606_1_2	unique_spacer_9222	NC_013598.1	Siphoviridae	Streptococcus phage ALQ13.2
615_12M_k119_39149_flag_1_multi_8_0000_len_6606_1_2	unique_spacer_9222	NC_013645.1	Siphoviridae	Moineauvirus
341_12M_k119_30827_flag_1_multi_6_9228_len_12864_1_10	unique_spacer_9226	NC_023503.1	Siphoviridae	Streptococcus phage 20617
341_12M_k119_30827_flag_1_multi_6_9228_len_12864_1_12	unique_spacer_9227	NC_002072.2	Siphoviridae	Streptococcus phage DT1
341_12M_k119_30827_flag_1_multi_6_9228_len_12864_1_12	unique_spacer_9227	NC_013645.1	Siphoviridae	Moineauvirus
341_12M_k119_30827_flag_1_multi_6_9228_len_12864_1_12	unique_spacer_9227	NC_031094.1	Siphoviridae	Streptococcus virus 9872
341_12M_k119_30827_flag_1_multi_6_9228_len_12864_1_12	unique_spacer_9227	NC_031023.1	Siphoviridae	Streptococcus virus 9874
341_12M_k119_30827_flag_1_multi_6_9228_len_12864_1_12	unique_spacer_9227	NC_047763.1	Siphoviridae	Streptococcus virus 9873
341_12M_k119_30827_flag_1_multi_6_9228_len_12864_1_8	unique_spacer_9228	NC_023503.1	Siphoviridae	Streptococcus phage 20617
615_12M_k119_39149_flag_1_multi_8_0000_len_6606_1_8	unique_spacer_9228	NC_023503.1	Siphoviridae	Streptococcus phage 20617
10_B_k119_533_flag_0_multi_59_0053_len_382162_1_1	unique_spacer_945	NC_031129.1	Myoviridae	Salmonella phage SJ46
10_B_k119_533_flag_0_multi_59_0053_len_382162_1_1	unique_spacer_945	NC_050152.1	Myoviridae	Enterobacteria phage P7
275_4M_k119_1332_flag_0_multi_36_9846_len_46843_1_1	unique_spacer_945	NC_031129.1	Myoviridae	Salmonella phage SJ46
275_4M_k119_1332_flag_0_multi_36_9846_len_46843_1_1	unique_spacer_945	NC_050152.1	Myoviridae	Enterobacteria phage P7
345_12M_k119_29097_flag_0_multi_222_5003_len_151071_2_4	unique_spacer_9472	NC_055898.1	Podoviridae	CrAssphage cr115_1
350_B_k119_9696_flag_0_multi_56_3848_len_252628_1_13	unique_spacer_9524	NC_029012.1	Microviridae	Parabacteroides phage YZ-2015a
350_12M_k119_17911_flag_0_multi_36_9937_len_228702_1_13	unique_spacer_9524	NC_029012.1	Microviridae	Parabacteroides phage YZ-2015a
10_B_k119_553_flag_0_multi_486_6208_len_100689_1_26	unique_spacer_954	NC_016770.1	Siphoviridae	Bacteroides phage B124-14
10_B_k119_553_flag_0_multi_486_6208_len_100689_1_27	unique_spacer_959	NC_011222.1	Siphoviridae	Bacteroides phage B40-8
10_B_k119_553_flag_0_multi_486_6208_len_100689_1_27	unique_spacer_959	NC_016770.1	Siphoviridae	Bacteroides phage B124-14
10_B_k119_533_flag_0_multi_59_0053_len_382162_1_11	unique_spacer_965	NC_005856.1	Myoviridae	Enterobacteria phage P1
10_B_k119_533_flag_0_multi_59_0053_len_382162_1_11	unique_spacer_965	NC_031129.1	Myoviridae	Salmonella phage SJ46
10_B_k119_533_flag_0_multi_59_0053_len_382162_1_11	unique_spacer_965	NC_042128.1	Myoviridae	Escherichia phage RCS47
10_B_k119_533_flag_0_multi_59_0053_len_382162_1_11	unique_spacer_965	NC_050153.1	Myoviridae	Escherichia phage vB_EcoM-Ro157c2YLVW
10_B_k119_533_flag_0_multi_59_0053_len_382162_1_11	unique_spacer_965	NC_050152.1	Myoviridae	Enterobacteria phage P7
105_4M_k119_8363_flag_0_multi_19_1360_len_34279_2_5	unique_spacer_965	NC_005856.1	Myoviridae	Enterobacteria phage P1
105_4M_k119_8363_flag_0_multi_19_1360_len_34279_2_5	unique_spacer_965	NC_031129.1	Myoviridae	Salmonella phage SJ46
105_4M_k119_8363_flag_0_multi_19_1360_len_34279_2_5	unique_spacer_965	NC_042128.1	Myoviridae	Escherichia phage RCS47
105_4M_k119_8363_flag_0_multi_19_1360_len_34279_2_5	unique_spacer_965	NC_050153.1	Myoviridae	Escherichia phage vB_EcoM-Ro157c2YLVW
105_4M_k119_8363_flag_0_multi_19_1360_len_34279_2_5	unique_spacer_965	NC_050152.1	Myoviridae	Enterobacteria phage P7
275_4M_k119_1332_flag_0_multi_36_9846_len_46843_1_3	unique_spacer_965	NC_005856.1	Myoviridae	Enterobacteria phage P1
275_4M_k119_1332_flag_0_multi_36_9846_len_46843_1_3	unique_spacer_965	NC_031129.1	Myoviridae	Salmonella phage SJ46
275_4M_k119_1332_flag_0_multi_36_9846_len_46843_1_3	unique_spacer_965	NC_042128.1	Myoviridae	Escherichia phage RCS47
275_4M_k119_1332_flag_0_multi_36_9846_len_46843_1_3	unique_spacer_965	NC_050153.1	Myoviridae	Escherichia phage vB_EcoM-Ro157c2YLVW
275_4M_k119_1332_flag_0_multi_36_9846_len_46843_1_3	unique_spacer_965	NC_050152.1	Myoviridae	Enterobacteria phage P7
350_12M_k119_6504_flag_0_multi_21_9949_len_83117_1_9	unique_spacer_9759	NC_055891.1	Podoviridae	CrAssphage cr60_1
377_4M_k119_17081_flag_1_multi_4_0000_len_1511_1_7	unique_spacer_9840	NC_048732.1	Siphoviridae	Klebsiella phage Seifer
377_4M_k119_17081_flag_1_multi_4_0000_len_1511_1_4	unique_spacer_9846	NC_048805.1	Siphoviridae	Klebsiella phage Soft
377_4M_k119_17081_flag_1_multi_4_0000_len_1511_1_4	unique_spacer_9846	NC_048670.1	Siphoviridae	Klebsiella phage KPN N137
377_4M_k119_17081_flag_1_multi_4_0000_len_1511_1_4	unique_spacer_9846	NC_052988.1	Siphoviridae	Klebsiella phage KPN U2874
377_4M_k119_17081_flag_1_multi_4_0000_len_1511_1_4	unique_spacer_9846	NC_052987.1	Siphoviridae	Klebsiella phage KPN N98
377_4M_k119_17081_flag_1_multi_4_0000_len_1511_1_2	unique_spacer_9847	NC_048805.1	Siphoviridae	Klebsiella phage Soft
377_12M_k119_19468_flag_1_multi_11_4234_len_32428_1_12	unique_spacer_9882	NC_001741.1	Microviridae	Chlamydia phage Chp1
385_4M_k119_885_flag_1_multi_41_0000_len_155044_1_10	unique_spacer_9963	NC_002185.1	Siphoviridae	Streptococcus phage 7201
385_4M_k119_885_flag_1_multi_41_0000_len_155044_1_1	unique_spacer_9980	NC_000872.1	Siphoviridae	Moineauvirus

## Sheet: A11 EarlyVir results
	spaceruqiID	class	family	phage_genus
	unique_spacer_3	Faserviricetes	Tubulavirales	Adamviridae
	unique_spacer_12	Caudoviricetes	VOC2	Salasmaviridae
	unique_spacer_17	Caudoviricetes	VOC2	Selmaviridae
	unique_spacer_24	Caudoviricetes	VOC2	Salasmaviridae
	unique_spacer_24	Caudoviricetes	VOC2	Salasmaviridae
	unique_spacer_28	Caudoviricetes	VOC4	Kasperviridae
	unique_spacer_28	Caudoviricetes	VOC4	Kasperviridae
	unique_spacer_35	Caudoviricetes	Crassvirales	Arnviridae
	unique_spacer_35	Caudoviricetes	Crassvirales	Nikolajviridae
	unique_spacer_35	Caudoviricetes	Crassvirales	Arnviridae
	unique_spacer_35	Caudoviricetes	Crassvirales	Arnviridae
	unique_spacer_35	Caudoviricetes	Crassvirales	Arnviridae
	unique_spacer_35	Caudoviricetes	Crassvirales	Celinaviridae
	unique_spacer_35	Caudoviricetes	Crassvirales	Arnviridae
	unique_spacer_35	Caudoviricetes	Crassvirales	Arnviridae
	unique_spacer_35	Caudoviricetes	Crassvirales	Arnviridae
	unique_spacer_35	Caudoviricetes	Crassvirales	Arnviridae
	unique_spacer_35	Caudoviricetes	Crassvirales	Arnviridae
	unique_spacer_35	Caudoviricetes	Crassvirales	Andyviridae
	unique_spacer_35	Caudoviricetes	Crassvirales	Arnviridae
	unique_spacer_36	Caudoviricetes	VOC6	Gratiaviridae
	unique_spacer_36	Caudoviricetes	VOC6	Gratiaviridae
	unique_spacer_36	Caudoviricetes	VOC6	Gratiaviridae
	unique_spacer_36	Caudoviricetes	VOC6	Gratiaviridae
	unique_spacer_36	Caudoviricetes	VOC6	Gratiaviridae
	unique_spacer_38	Caudoviricetes	Crassvirales	Arnviridae
	unique_spacer_38	Caudoviricetes	Crassvirales	Arnviridae
	unique_spacer_38	Caudoviricetes	Crassvirales	Arnviridae
	unique_spacer_38	Caudoviricetes	Crassvirales	Arnviridae
	unique_spacer_38	Caudoviricetes	Crassvirales	Arnviridae
	unique_spacer_40	Caudoviricetes	VOC6	Gratiaviridae
	unique_spacer_40	Caudoviricetes	VOC6	Gratiaviridae
	unique_spacer_40	Caudoviricetes	VOC6	Gratiaviridae
	unique_spacer_40	Caudoviricetes	VOC6	Gratiaviridae
	unique_spacer_40	Caudoviricetes	VOC6	Gratiaviridae
	unique_spacer_46	Caudoviricetes	VOC6	Gratiaviridae
	unique_spacer_46	Caudoviricetes	VOC6	Gratiaviridae
	unique_spacer_51	Caudoviricetes	Crassvirales	Arnviridae
	unique_spacer_51	Caudoviricetes	Crassvirales	Arnviridae
	unique_spacer_51	Caudoviricetes	Crassvirales	Arnviridae
	unique_spacer_51	Caudoviricetes	Crassvirales	Arnviridae
	unique_spacer_51	Caudoviricetes	Crassvirales	Arnviridae
	unique_spacer_51	Caudoviricetes	Crassvirales	Arnviridae
	unique_spacer_51	Caudoviricetes	Crassvirales	Arnviridae
	unique_spacer_54	Caudoviricetes	VOC4	Ellinorviridae
	unique_spacer_54	Caudoviricetes	VOC4	Ellinorviridae
	unique_spacer_54	Caudoviricetes	VOC4	Ellinorviridae
	unique_spacer_54	Caudoviricetes	VOC4	Ellinorviridae
	unique_spacer_54	Caudoviricetes	VOC4	Ellinorviridae
	unique_spacer_54	Caudoviricetes	VOC4	Ellinorviridae
	unique_spacer_54	Caudoviricetes	VOC4	Ellinorviridae
	unique_spacer_54	Caudoviricetes	VOC4	Ellinorviridae
	unique_spacer_54	Caudoviricetes	VOC4	Ellinorviridae
	unique_spacer_54	Caudoviricetes	VOC4	Ellinorviridae
	unique_spacer_54	Caudoviricetes	VOC4	Ellinorviridae
	unique_spacer_54	Caudoviricetes	VOC4	Ellinorviridae
	unique_spacer_54	Caudoviricetes	VOC4	Ellinorviridae
	unique_spacer_54	Caudoviricetes	VOC4	Ellinorviridae
	unique_spacer_54	Caudoviricetes	VOC4	Ellinorviridae
	unique_spacer_54	Caudoviricetes	VOC4	Ellinorviridae
	unique_spacer_54	Caudoviricetes	VOC4	Ellinorviridae
	unique_spacer_54	Caudoviricetes	VOC4	Helenaviridae
	unique_spacer_54	Caudoviricetes	VOC4	Ellinorviridae
	unique_spacer_54	Caudoviricetes	VOC4	Ellinorviridae
	unique_spacer_54	Caudoviricetes	VOC4	Ellinorviridae
	unique_spacer_54	Caudoviricetes	VOC4	Ellinorviridae
	unique_spacer_54	Caudoviricetes	VOC4	Ellinorviridae
	unique_spacer_54	Caudoviricetes	VOC4	Ellinorviridae
	unique_spacer_66	Caudoviricetes	Crassvirales	Andyviridae
	unique_spacer_75	Caudoviricetes	VOC4	Helenaviridae
	unique_spacer_75	Caudoviricetes	VOC4	Helenaviridae
	unique_spacer_75	Caudoviricetes	VOC4	Charlieviridae
	unique_spacer_75	Caudoviricetes	VOC4	Hubertviridae
	unique_spacer_75	Caudoviricetes	VOC4	Ellinorviridae
	unique_spacer_75	Caudoviricetes	VOC4	Ellinorviridae
	unique_spacer_75	Caudoviricetes	VOC4	Charlieviridae
	unique_spacer_76	Caudoviricetes	VOC5	Hannahviridae
	unique_spacer_76	Caudoviricetes	Crassvirales	Andyviridae
	unique_spacer_76	Caudoviricetes	VOC5	Hannahviridae
	unique_spacer_78	Malgrandaviricetes	Petitvirales	Alpaviridae
	unique_spacer_78	Malgrandaviricetes	Petitvirales	Alpaviridae
	unique_spacer_78	Malgrandaviricetes	Petitvirales	Alpaviridae
	unique_spacer_79	Caudoviricetes	Crassvirales	Arnviridae
	unique_spacer_79	Caudoviricetes	Crassvirales	Sylvesterviridae
	unique_spacer_79	Caudoviricetes	Crassvirales	Sylvesterviridae
	unique_spacer_79	Caudoviricetes	Crassvirales	Sylvesterviridae
	unique_spacer_79	Caudoviricetes	Crassvirales	Sylvesterviridae
	unique_spacer_81	Caudoviricetes	VOC4	Kasperviridae
	unique_spacer_81	Caudoviricetes	VOC4	Kasperviridae
	unique_spacer_81	Caudoviricetes	VOC4	Kasperviridae
	unique_spacer_81	Caudoviricetes	VOC4	Kasperviridae
	unique_spacer_86	Caudoviricetes	VOC2	Selmaviridae
	unique_spacer_86	Caudoviricetes	VOC2	Selmaviridae
	unique_spacer_89	Caudoviricetes	Crassvirales	Arnviridae
	unique_spacer_89	Caudoviricetes	VOC5	Hannahviridae
	unique_spacer_89	Caudoviricetes	VOC5	Hannahviridae
	unique_spacer_89	Caudoviricetes	Crassvirales	Arnviridae
	unique_spacer_89	Caudoviricetes	Crassvirales	Arnviridae
	unique_spacer_89	Caudoviricetes	Crassvirales	Arnviridae
	unique_spacer_89	Caudoviricetes	Crassvirales	Arnviridae
	unique_spacer_89	Caudoviricetes	VOC5	Hannahviridae
	unique_spacer_89	Caudoviricetes	VOC5	Hannahviridae
	unique_spacer_89	Caudoviricetes	VOC5	Hannahviridae
	unique_spacer_89	Caudoviricetes	Crassvirales	Arnviridae
	unique_spacer_89	Caudoviricetes	Crassvirales	Rigmorviridae
	unique_spacer_89	Caudoviricetes	Crassvirales	Arnviridae
	unique_spacer_89	Caudoviricetes	VOC5	Hannahviridae
	unique_spacer_89	Caudoviricetes	VOC5	Hannahviridae
	unique_spacer_94	Caudoviricetes	VOC2	Selmaviridae
	unique_spacer_94	Caudoviricetes	VOC2	Selmaviridae
	unique_spacer_94	Caudoviricetes	VOC2	Selmaviridae
	unique_spacer_94	Caudoviricetes	VOC2	Selmaviridae
	unique_spacer_94	Caudoviricetes	VOC2	Selmaviridae
	unique_spacer_94	Caudoviricetes	VOC2	Selmaviridae
	unique_spacer_109	Caudoviricetes	VOC7	蔚-crassviridae
	unique_spacer_109	Caudoviricetes	VOC7	Vibeviridae
	unique_spacer_111	Caudoviricetes	VOC9	Silasviridae
	unique_spacer_111	Caudoviricetes	VOC9	Silasviridae
	unique_spacer_111	Caudoviricetes	VOC9	Silasviridae
	unique_spacer_111	Caudoviricetes	VOC9	Silasviridae
	unique_spacer_111	Caudoviricetes	VOC9	Silasviridae
	unique_spacer_112	Caudoviricetes	VOC7	Vibeviridae
	unique_spacer_112	Caudoviricetes	VOC7	Vibeviridae
	unique_spacer_112	Caudoviricetes	VOC7	Laustviridae
	unique_spacer_112	Caudoviricetes	VOC7	Laustviridae
	unique_spacer_112	Caudoviricetes	VOC7	Vibeviridae
	unique_spacer_113	Caudoviricetes	Crassvirales	Bertilviridae
	unique_spacer_113	Caudoviricetes	Crassvirales	Bertilviridae
	unique_spacer_113	Caudoviricetes	Crassvirales	Rasmusviridae
	unique_spacer_116	Caudoviricetes	VOC9	Silasviridae
	unique_spacer_116	Caudoviricetes	VOC9	Silasviridae
	unique_spacer_117	Caudoviricetes	VOC9	Jamieviridae
	unique_spacer_118	Caudoviricetes	Crassvirales	Karenviridae
	unique_spacer_118	Caudoviricetes	Crassvirales	Karenviridae
	unique_spacer_118	Caudoviricetes	Crassvirales	Karenviridae
	unique_spacer_120	Caudoviricetes	Crassvirales	Rigmorviridae
	unique_spacer_121	Caudoviricetes	VOC2	Ellenviridae
	unique_spacer_121	Caudoviricetes	VOC2	Runeviridae
	unique_spacer_122	Caudoviricetes	Crassvirales	Karenviridae
	unique_spacer_122	Caudoviricetes	Crassvirales	Karenviridae
	unique_spacer_122	Caudoviricetes	Crassvirales	Karenviridae
	unique_spacer_122	Caudoviricetes	Crassvirales	Karenviridae
	unique_spacer_124	Caudoviricetes	VOC9	Silasviridae
	unique_spacer_126	Caudoviricetes	VOC9	Silasviridae
	unique_spacer_126	Caudoviricetes	VOC9	Silasviridae
	unique_spacer_126	Caudoviricetes	VOC9	Silasviridae
	unique_spacer_126	Caudoviricetes	VOC9	Silasviridae
	unique_spacer_133	Caudoviricetes	VOC9	Silasviridae
	unique_spacer_134	Caudoviricetes	Crassvirales	Rasmusviridae
	unique_spacer_134	Caudoviricetes	Crassvirales	Rasmusviridae
	unique_spacer_138	Caudoviricetes	VOC9	Silasviridae
	unique_spacer_140	Caudoviricetes	VOC3	Karlaviridae
	unique_spacer_140	Caudoviricetes	VOC3	Karlaviridae
	unique_spacer_142	Caudoviricetes	VOC9	Silasviridae
	unique_spacer_142	Caudoviricetes	VOC9	Andersviridae
	unique_spacer_142	Caudoviricetes	VOC9	Silasviridae
	unique_spacer_142	Caudoviricetes	VOC9	Andersviridae
	unique_spacer_151	Caudoviricetes	Crassvirales	Karenviridae
	unique_spacer_151	Caudoviricetes	Crassvirales	Karenviridae
	unique_spacer_151	Caudoviricetes	Crassvirales	Karenviridae
	unique_spacer_151	Caudoviricetes	Crassvirales	Karenviridae
	unique_spacer_165	Caudoviricetes	VOC5	Evaviridae
	unique_spacer_165	Caudoviricetes	VOC5	Evaviridae
	unique_spacer_165	Caudoviricetes	VOC5	Evaviridae
	unique_spacer_165	Caudoviricetes	VOC5	Evaviridae
	unique_spacer_165	Caudoviricetes	VOC5	Evaviridae
	unique_spacer_165	Caudoviricetes	VOC5	Evaviridae
	unique_spacer_165	Caudoviricetes	VOC5	Evaviridae
	unique_spacer_165	Caudoviricetes	VOC5	Evaviridae
	unique_spacer_165	Caudoviricetes	VOC5	Evaviridae
	unique_spacer_165	Caudoviricetes	VOC5	Evaviridae
	unique_spacer_165	Caudoviricetes	VOC5	Evaviridae
	unique_spacer_165	Caudoviricetes	VOC5	Evaviridae
	unique_spacer_165	Caudoviricetes	VOC5	Evaviridae
	unique_spacer_165	Caudoviricetes	VOC5	Evaviridae
	unique_spacer_165	Caudoviricetes	VOC5	Evaviridae
	unique_spacer_165	Caudoviricetes	VOC5	Evaviridae
	unique_spacer_165	Caudoviricetes	VOC5	Evaviridae
	unique_spacer_165	Caudoviricetes	VOC5	Evaviridae
	unique_spacer_165	Caudoviricetes	VOC5	Evaviridae
	unique_spacer_165	Caudoviricetes	VOC5	Evaviridae
	unique_spacer_165	Caudoviricetes	VOC5	Evaviridae
	unique_spacer_165	Caudoviricetes	VOC5	Evaviridae
	unique_spacer_165	Caudoviricetes	VOC5	Evaviridae
	unique_spacer_165	Caudoviricetes	VOC5	Evaviridae
	unique_spacer_165	Caudoviricetes	VOC5	Evaviridae
	unique_spacer_165	Caudoviricetes	VOC5	Evaviridae
	unique_spacer_165	Caudoviricetes	VOC5	Evaviridae
	unique_spacer_165	Caudoviricetes	VOC5	Evaviridae
	unique_spacer_165	Caudoviricetes	VOC5	Evaviridae
	unique_spacer_165	Caudoviricetes	VOC5	Evaviridae
	unique_spacer_165	Caudoviricetes	VOC5	Evaviridae
	unique_spacer_165	Caudoviricetes	VOC5	Evaviridae
	unique_spacer_165	Caudoviricetes	VOC5	Evaviridae
	unique_spacer_165	Caudoviricetes	VOC5	Evaviridae
	unique_spacer_165	Caudoviricetes	VOC5	Evaviridae
	unique_spacer_184	Caudoviricetes	VOC1	Alberteviridae
	unique_spacer_184	Caudoviricetes	VOC1	Jeppeviridae
	unique_spacer_184	Caudoviricetes	VOC1	Jeppeviridae
	unique_spacer_185	Caudoviricetes	VOC1	Madsviridae
	unique_spacer_185	Caudoviricetes	VOC1	Madsviridae
	unique_spacer_199	Caudoviricetes	VOC1	Amandaviridae
	unique_spacer_199	Caudoviricetes	VOC3	Peterviridae
	unique_spacer_199	Caudoviricetes	VOC1	Gustavviridae
	unique_spacer_199	Caudoviricetes	VOC1	Gustavviridae
	unique_spacer_199	Caudoviricetes	VOC1	Alberteviridae
	unique_spacer_202	Caudoviricetes	VOC1	Alvildaviridae
	unique_spacer_202	Caudoviricetes	VOC1	Alvildaviridae
	unique_spacer_202	Caudoviricetes	VOC1	Alvildaviridae
	unique_spacer_203	Caudoviricetes	VOC1	Madsviridae
	unique_spacer_203	Caudoviricetes	VOC1	Madsviridae
	unique_spacer_203	Caudoviricetes	VOC1	Madsviridae
	unique_spacer_203	Caudoviricetes	VOC1	Madsviridae
	unique_spacer_203	Caudoviricetes	VOC1	Madsviridae
	unique_spacer_203	Caudoviricetes	VOC1	Madsviridae
	unique_spacer_203	Caudoviricetes	VOC1	Madsviridae
	unique_spacer_203	Caudoviricetes	VOC1	Madsviridae
	unique_spacer_203	Caudoviricetes	VOC1	Madsviridae
	unique_spacer_203	Caudoviricetes	VOC1	Madsviridae
	unique_spacer_203	Caudoviricetes	VOC1	Madsviridae
	unique_spacer_203	Caudoviricetes	VOC1	Madsviridae
	unique_spacer_203	Caudoviricetes	VOC1	Madsviridae
	unique_spacer_203	Caudoviricetes	VOC1	Madsviridae
	unique_spacer_203	Caudoviricetes	VOC1	Madsviridae
	unique_spacer_204	Caudoviricetes	VOC2	Sigridviridae
	unique_spacer_204	Caudoviricetes	VOC2	Sigridviridae
	unique_spacer_206	Caudoviricetes	VOC2	Sigridviridae
	unique_spacer_207	Caudoviricetes	VOC1	Asgerviridae
	unique_spacer_207	Caudoviricetes	VOC1	Asgerviridae
	unique_spacer_207	Caudoviricetes	VOC1	Asgerviridae
	unique_spacer_209	Caudoviricetes	VOC1	Madsviridae
	unique_spacer_209	Caudoviricetes	VOC1	Madsviridae
	unique_spacer_209	Caudoviricetes	VOC1	Madsviridae
	unique_spacer_209	Caudoviricetes	VOC1	Madsviridae
	unique_spacer_209	Caudoviricetes	VOC1	Madsviridae
	unique_spacer_209	Caudoviricetes	VOC1	Madsviridae
	unique_spacer_209	Caudoviricetes	VOC1	Madsviridae
	unique_spacer_209	Caudoviricetes	VOC1	Agneteviridae
	unique_spacer_209	Caudoviricetes	VOC1	Madsviridae
	unique_spacer_209	Caudoviricetes	VOC1	Madsviridae
	unique_spacer_209	Caudoviricetes	VOC1	Madsviridae
	unique_spacer_209	Caudoviricetes	VOC1	Madsviridae
	unique_spacer_209	Caudoviricetes	VOC1	Madsviridae
	unique_spacer_209	Caudoviricetes	VOC1	Madsviridae
	unique_spacer_209	Caudoviricetes	VOC1	Madsviridae
	unique_spacer_209	Caudoviricetes	VOC1	Madsviridae
	unique_spacer_209	Caudoviricetes	VOC1	Madsviridae
	unique_spacer_209	Caudoviricetes	VOC1	Madsviridae
	unique_spacer_209	Caudoviricetes	VOC1	Madsviridae
	unique_spacer_209	Caudoviricetes	VOC1	Madsviridae
	unique_spacer_209	Caudoviricetes	VOC1	Madsviridae
	unique_spacer_209	Caudoviricetes	VOC1	Madsviridae
	unique_spacer_209	Caudoviricetes	VOC1	Madsviridae
	unique_spacer_209	Caudoviricetes	VOC1	Madsviridae
	unique_spacer_209	Caudoviricetes	VOC1	Madsviridae
	unique_spacer_210	Caudoviricetes	VOC1	Jeppeviridae
	unique_spacer_210	Caudoviricetes	VOC1	Alberteviridae
	unique_spacer_210	Caudoviricetes	VOC1	Alberteviridae
	unique_spacer_210	Caudoviricetes	VOC1	Alberteviridae
	unique_spacer_213	Caudoviricetes	VOC2	Liamviridae
	unique_spacer_213	Caudoviricetes	VOC2	Liamviridae
	unique_spacer_213	Caudoviricetes	VOC2	Liamviridae
	unique_spacer_214	Caudoviricetes	VOC1	Gustavviridae
	unique_spacer_215	Caudoviricetes	VOC2	Rosaviridae
	unique_spacer_215	Caudoviricetes	VOC2	Rosaviridae
	unique_spacer_215	Caudoviricetes	VOC2	Rosaviridae
	unique_spacer_215	Caudoviricetes	VOC2	Rosaviridae
	unique_spacer_218	Caudoviricetes	VOC1	Madsviridae
	unique_spacer_218	Caudoviricetes	VOC1	Madsviridae
	unique_spacer_218	Caudoviricetes	VOC1	Madsviridae
	unique_spacer_223	Caudoviricetes	VOC1	Madsviridae
	unique_spacer_223	Caudoviricetes	VOC1	Madsviridae
	unique_spacer_223	Caudoviricetes	VOC1	Madsviridae
	unique_spacer_225	Caudoviricetes	VOC1	Alvildaviridae
	unique_spacer_225	Caudoviricetes	VOC1	Signeviridae
	unique_spacer_225	Caudoviricetes	VOC1	Alvildaviridae
	unique_spacer_225	Caudoviricetes	VOC1	Jeppeviridae
	unique_spacer_228	Caudoviricetes	VOC1	Amandaviridae
	unique_spacer_228	Caudoviricetes	VOC1	Amandaviridae
	unique_spacer_228	Caudoviricetes	VOC1	Amandaviridae
	unique_spacer_228	Caudoviricetes	VOC3	Linaviridae
	unique_spacer_228	Caudoviricetes	VOC1	Amandaviridae
	unique_spacer_228	Caudoviricetes	VOC1	Mikkelviridae
	unique_spacer_228	Caudoviricetes	VOC1	Mikkelviridae
	unique_spacer_228	Caudoviricetes	VOC1	Amandaviridae
	unique_spacer_228	Caudoviricetes	VOC1	Amandaviridae
	unique_spacer_228	Caudoviricetes	VOC1	Mikkelviridae
	unique_spacer_228	Caudoviricetes	VOC2	Martinviridae
	unique_spacer_228	Caudoviricetes	VOC1	Mikkelviridae
	unique_spacer_228	Caudoviricetes	VOC1	Amandaviridae
	unique_spacer_228	Caudoviricetes	VOC1	Mikkelviridae
	unique_spacer_228	Caudoviricetes	VOC1	Amandaviridae
	unique_spacer_228	Caudoviricetes	VOC2	Martinviridae
	unique_spacer_228	Caudoviricetes	VOC1	Amandaviridae
	unique_spacer_228	Caudoviricetes	VOC1	Amandaviridae
	unique_spacer_228	Caudoviricetes	VOC1	Amandaviridae
	unique_spacer_228	Caudoviricetes	VOC1	Mikkelviridae
	unique_spacer_228	Caudoviricetes	VOC1	Amandaviridae
	unique_spacer_228	Caudoviricetes	VOC1	Mikkelviridae
	unique_spacer_228	Caudoviricetes	VOC1	Amandaviridae
	unique_spacer_228	Caudoviricetes	VOC1	Amandaviridae
	unique_spacer_228	Caudoviricetes	VOC1	Mikkelviridae
	unique_spacer_228	Caudoviricetes	VOC1	Amandaviridae
	unique_spacer_228	Caudoviricetes	VOC3	Linaviridae
	unique_spacer_228	Caudoviricetes	VOC2	Martinviridae
	unique_spacer_228	Caudoviricetes	VOC1	Mikkelviridae
	unique_spacer_228	Caudoviricetes	VOC1	Mikkelviridae
	unique_spacer_230	Caudoviricetes	VOC2	Rosaviridae
	unique_spacer_230	Caudoviricetes	VOC2	Rosaviridae
	unique_spacer_230	Caudoviricetes	VOC2	Rosaviridae
	unique_spacer_230	Caudoviricetes	VOC2	Rosaviridae
	unique_spacer_230	Caudoviricetes	VOC2	Rosaviridae
	unique_spacer_230	Caudoviricetes	VOC2	Rosaviridae
	unique_spacer_230	Caudoviricetes	VOC2	Rosaviridae
	unique_spacer_231	Caudoviricetes	VOC1	Madsviridae
	unique_spacer_232	Caudoviricetes	VOC1	Madsviridae
	unique_spacer_232	Caudoviricetes	VOC1	Madsviridae
	unique_spacer_232	Caudoviricetes	VOC1	Madsviridae
	unique_spacer_232	Caudoviricetes	VOC1	Madsviridae
	unique_spacer_232	Caudoviricetes	VOC1	Madsviridae
	unique_spacer_232	Caudoviricetes	VOC1	Madsviridae
	unique_spacer_232	Caudoviricetes	VOC1	Madsviridae
	unique_spacer_232	Caudoviricetes	VOC1	Madsviridae
	unique_spacer_232	Caudoviricetes	VOC1	Madsviridae
	unique_spacer_233	Caudoviricetes	VOC1	Amandaviridae
	unique_spacer_233	Caudoviricetes	VOC2	Martinviridae
	unique_spacer_233	Caudoviricetes	VOC3	Linaviridae
	unique_spacer_233	Caudoviricetes	VOC1	Mikkelviridae
	unique_spacer_239	Caudoviricetes	VOC1	Mikkelviridae
	unique_spacer_239	Caudoviricetes	VOC1	Mikkelviridae
	unique_spacer_239	Caudoviricetes	VOC1	Amandaviridae
	unique_spacer_239	Caudoviricetes	VOC1	Amandaviridae
	unique_spacer_241	Caudoviricetes	VOC1	Amandaviridae
	unique_spacer_241	Caudoviricetes	VOC1	Amandaviridae
	unique_spacer_241	Caudoviricetes	VOC1	Amandaviridae
	unique_spacer_241	Caudoviricetes	VOC2	Martinviridae
	unique_spacer_241	Caudoviricetes	VOC1	Amandaviridae
	unique_spacer_241	Caudoviricetes	VOC1	Amandaviridae
	unique_spacer_241	Caudoviricetes	VOC1	Mikkelviridae
	unique_spacer_241	Caudoviricetes	VOC2	Martinviridae
	unique_spacer_241	Caudoviricetes	VOC1	Amandaviridae
	unique_spacer_241	Caudoviricetes	VOC1	Amandaviridae
	unique_spacer_241	Caudoviricetes	VOC1	Mikkelviridae
	unique_spacer_241	Caudoviricetes	VOC1	Mikkelviridae
	unique_spacer_241	Caudoviricetes	VOC2	Charlesviridae
	unique_spacer_241	Caudoviricetes	VOC1	Amandaviridae
	unique_spacer_241	Caudoviricetes	VOC1	Amandaviridae
	unique_spacer_241	Caudoviricetes	VOC1	Amandaviridae
	unique_spacer_241	Caudoviricetes	VOC2	Charlesviridae
	unique_spacer_241	Caudoviricetes	VOC3	Linaviridae
	unique_spacer_241	Caudoviricetes	VOC3	Linaviridae
	unique_spacer_241	Caudoviricetes	VOC2	Charlesviridae
	unique_spacer_241	Caudoviricetes	VOC1	Amandaviridae
	unique_spacer_241	Caudoviricetes	VOC1	Mikkelviridae
	unique_spacer_243	Caudoviricetes	VOC1	Amandaviridae
	unique_spacer_243	Caudoviricetes	VOC2	Martinviridae
	unique_spacer_245	Caudoviricetes	VOC2	Martinviridae
	unique_spacer_245	Caudoviricetes	VOC1	Mikkelviridae
	unique_spacer_245	Caudoviricetes	VOC1	Amandaviridae
	unique_spacer_245	Caudoviricetes	VOC1	Mikkelviridae
	unique_spacer_245	Caudoviricetes	VOC1	Amandaviridae
	unique_spacer_245	Caudoviricetes	VOC2	Martinviridae
	unique_spacer_245	Caudoviricetes	VOC1	Amandaviridae
	unique_spacer_245	Caudoviricetes	VOC1	Amandaviridae
	unique_spacer_249	Caudoviricetes	VOC1	Amandaviridae
	unique_spacer_249	Caudoviricetes	VOC1	Amandaviridae
	unique_spacer_249	Caudoviricetes	VOC2	Martinviridae
	unique_spacer_249	Caudoviricetes	VOC1	Amandaviridae
	unique_spacer_249	Caudoviricetes	VOC1	Amandaviridae
	unique_spacer_249	Caudoviricetes	VOC1	Amandaviridae
	unique_spacer_249	Caudoviricetes	VOC1	Amandaviridae
	unique_spacer_249	Caudoviricetes	VOC1	Amandaviridae
	unique_spacer_251	Caudoviricetes	VOC1	Mikkelviridae
	unique_spacer_251	Caudoviricetes	VOC1	Amandaviridae
	unique_spacer_251	Caudoviricetes	VOC1	Amandaviridae
	unique_spacer_251	Caudoviricetes	VOC1	Amandaviridae
	unique_spacer_251	Caudoviricetes	VOC2	Martinviridae
	unique_spacer_251	Caudoviricetes	VOC1	Amandaviridae
	unique_spacer_251	Caudoviricetes	VOC1	Amandaviridae
	unique_spacer_251	Caudoviricetes	VOC1	Jonatanviridae
	unique_spacer_252	Caudoviricetes	VOC2	Rosaviridae
	unique_spacer_254	Caudoviricetes	VOC2	Martinviridae
	unique_spacer_254	Caudoviricetes	VOC2	Martinviridae
	unique_spacer_254	Caudoviricetes	VOC2	Martinviridae
	unique_spacer_254	Caudoviricetes	VOC2	Martinviridae
	unique_spacer_254	Caudoviricetes	VOC2	Martinviridae
	unique_spacer_254	Caudoviricetes	VOC2	Martinviridae
	unique_spacer_254	Caudoviricetes	VOC2	Martinviridae
	unique_spacer_254	Caudoviricetes	VOC2	Martinviridae
	unique_spacer_254	Caudoviricetes	VOC2	Martinviridae
	unique_spacer_255	Caudoviricetes	VOC6	Sisseviridae
	unique_spacer_255	Caudoviricetes	VOC6	Sisseviridae
	unique_spacer_255	Caudoviricetes	VOC6	Sisseviridae
	unique_spacer_255	Caudoviricetes	VOC6	Sisseviridae
	unique_spacer_255	Caudoviricetes	VOC6	Sisseviridae
	unique_spacer_255	Caudoviricetes	VOC6	Sisseviridae
	unique_spacer_255	Caudoviricetes	VOC6	Sisseviridae
	unique_spacer_257	Caudoviricetes	VOC1	Amandaviridae
	unique_spacer_257	Caudoviricetes	VOC1	Mikkelviridae
	unique_spacer_257	Caudoviricetes	VOC2	Martinviridae
	unique_spacer_257	Caudoviricetes	VOC1	Mikkelviridae
	unique_spacer_257	Caudoviricetes	VOC1	Mikkelviridae
	unique_spacer_257	Caudoviricetes	VOC1	Amandaviridae
	unique_spacer_257	Caudoviricetes	VOC2	Martinviridae
	unique_spacer_257	Caudoviricetes	VOC1	Amandaviridae
	unique_spacer_257	Caudoviricetes	VOC1	Amandaviridae
	unique_spacer_261	Caudoviricetes	VOC2	Selmaviridae
	unique_spacer_261	Caudoviricetes	VOC2	Selmaviridae
	unique_spacer_261	Caudoviricetes	VOC2	Selmaviridae
	unique_spacer_261	Caudoviricetes	VOC2	Selmaviridae
	unique_spacer_262	Caudoviricetes	VOC3	Bertramviridae
	unique_spacer_262	Caudoviricetes	VOC3	Bertramviridae
	unique_spacer_263	Caudoviricetes	VOC4	Justinviridae
	unique_spacer_264	Caudoviricetes	VOC8	Siljaviridae
	unique_spacer_264	Caudoviricetes	VOC8	Siljaviridae
	unique_spacer_264	Caudoviricetes	VOC8	Siljaviridae
	unique_spacer_264	Caudoviricetes	VOC8	Siljaviridae
	unique_spacer_264	Caudoviricetes	VOC8	Siljaviridae
	unique_spacer_264	Caudoviricetes	VOC8	Siljaviridae
	unique_spacer_264	Caudoviricetes	VOC8	Siljaviridae
	unique_spacer_265	Caudoviricetes	VOC4	Adrianviridae
	unique_spacer_265	Caudoviricetes	VOC1	Madsviridae
	unique_spacer_269	Caudoviricetes	VOC1	Madsviridae
	unique_spacer_269	Caudoviricetes	VOC1	Madsviridae
	unique_spacer_269	Caudoviricetes	VOC1	Madsviridae
	unique_spacer_269	Caudoviricetes	VOC1	Madsviridae
	unique_spacer_269	Caudoviricetes	VOC1	Madsviridae
	unique_spacer_269	Caudoviricetes	VOC1	Madsviridae
	unique_spacer_269	Caudoviricetes	VOC1	Madsviridae
	unique_spacer_270	Caudoviricetes	VOC1	Madsviridae
	unique_spacer_275	Caudoviricetes	VOC2	Selmaviridae
	unique_spacer_275	Caudoviricetes	VOC2	Selmaviridae
	unique_spacer_275	Caudoviricetes	VOC2	Selmaviridae
	unique_spacer_275	Caudoviricetes	VOC2	Selmaviridae
	unique_spacer_276	Caudoviricetes	VOC4	Justinviridae
	unique_spacer_276	Caudoviricetes	VOC4	Justinviridae
	unique_spacer_282	Caudoviricetes	VOC1	Madsviridae
	unique_spacer_282	Caudoviricetes	VOC1	Madsviridae
	unique_spacer_282	Caudoviricetes	VOC1	Madsviridae
	unique_spacer_282	Caudoviricetes	VOC1	Madsviridae
	unique_spacer_282	Caudoviricetes	VOC1	Madsviridae
	unique_spacer_285	Caudoviricetes	VOC8	Siljaviridae
	unique_spacer_287	Caudoviricetes	VOC2	Selmaviridae
	unique_spacer_290	Caudoviricetes	VOC2	Sigridviridae
	unique_spacer_290	Caudoviricetes	VOC2	Sigridviridae
	unique_spacer_294	Caudoviricetes	VOC1	Madsviridae
	unique_spacer_301	Caudoviricetes	VOC2	Selmaviridae
	unique_spacer_301	Caudoviricetes	VOC2	Selmaviridae
	unique_spacer_301	Caudoviricetes	VOC2	Selmaviridae
	unique_spacer_301	Caudoviricetes	VOC2	Selmaviridae
	unique_spacer_301	Caudoviricetes	VOC2	Selmaviridae
	unique_spacer_301	Caudoviricetes	VOC2	Selmaviridae
	unique_spacer_304	Caudoviricetes	VOC4	Helenaviridae
	unique_spacer_304	Caudoviricetes	VOC4	Justinviridae
	unique_spacer_304	Caudoviricetes	VOC4	Justinviridae
	unique_spacer_304	Caudoviricetes	VOC4	Helenaviridae
	unique_spacer_304	Caudoviricetes	VOC4	Helenaviridae
	unique_spacer_304	Caudoviricetes	VOC4	Justinviridae
	unique_spacer_305	Caudoviricetes	VOC4	Astaviridae
	unique_spacer_306	Caudoviricetes	VOC1	Madsviridae
	unique_spacer_317	Caudoviricetes	VOC2	Salasmaviridae
	unique_spacer_319	Caudoviricetes	Crassvirales	尾-crassviridae
	unique_spacer_322	Malgrandaviricetes	Petitvirales	Inesviridae
	unique_spacer_330	Caudoviricetes	VOC1	Konradviridae
	unique_spacer_332	Malgrandaviricetes	Petitvirales	Inesviridae
	unique_spacer_332	Malgrandaviricetes	Petitvirales	Inesviridae
	unique_spacer_332	Malgrandaviricetes	Petitvirales	Inesviridae
	unique_spacer_332	Malgrandaviricetes	Petitvirales	Inesviridae
	unique_spacer_332	Malgrandaviricetes	Petitvirales	Inesviridae
	unique_spacer_332	Malgrandaviricetes	Petitvirales	Inesviridae
	unique_spacer_332	Malgrandaviricetes	Petitvirales	Inesviridae
	unique_spacer_332	Malgrandaviricetes	Petitvirales	Inesviridae
	unique_spacer_333	Malgrandaviricetes	Petitvirales	Inesviridae
	unique_spacer_333	Malgrandaviricetes	Petitvirales	Inesviridae
	unique_spacer_333	Malgrandaviricetes	Petitvirales	Inesviridae
	unique_spacer_333	Malgrandaviricetes	Petitvirales	Inesviridae
	unique_spacer_333	Malgrandaviricetes	Petitvirales	Inesviridae
	unique_spacer_333	Malgrandaviricetes	Petitvirales	Inesviridae
	unique_spacer_333	Malgrandaviricetes	Petitvirales	Inesviridae
	unique_spacer_333	Malgrandaviricetes	Petitvirales	Inesviridae
	unique_spacer_333	Malgrandaviricetes	Petitvirales	Inesviridae
	unique_spacer_333	Malgrandaviricetes	Petitvirales	Inesviridae
	unique_spacer_333	Malgrandaviricetes	Petitvirales	Inesviridae
	unique_spacer_333	Malgrandaviricetes	Petitvirales	Inesviridae
	unique_spacer_333	Malgrandaviricetes	Petitvirales	Inesviridae
	unique_spacer_333	Malgrandaviricetes	Petitvirales	Inesviridae
	unique_spacer_333	Malgrandaviricetes	Petitvirales	Inesviridae
	unique_spacer_333	Malgrandaviricetes	Petitvirales	Inesviridae
	unique_spacer_333	Malgrandaviricetes	Petitvirales	Inesviridae
	unique_spacer_333	Malgrandaviricetes	Petitvirales	Inesviridae
	unique_spacer_333	Malgrandaviricetes	Petitvirales	Inesviridae
	unique_spacer_333	Malgrandaviricetes	Petitvirales	Inesviridae
	unique_spacer_333	Malgrandaviricetes	Petitvirales	Inesviridae
	unique_spacer_333	Malgrandaviricetes	Petitvirales	Inesviridae
	unique_spacer_333	Malgrandaviricetes	Petitvirales	Inesviridae
	unique_spacer_333	Malgrandaviricetes	Petitvirales	Inesviridae
	unique_spacer_333	Malgrandaviricetes	Petitvirales	Inesviridae
	unique_spacer_333	Malgrandaviricetes	Petitvirales	Inesviridae
	unique_spacer_333	Malgrandaviricetes	Petitvirales	Inesviridae
	unique_spacer_333	Malgrandaviricetes	Petitvirales	Inesviridae
	unique_spacer_333	Malgrandaviricetes	Petitvirales	Inesviridae
	unique_spacer_333	Malgrandaviricetes	Petitvirales	Inesviridae
	unique_spacer_333	Malgrandaviricetes	Petitvirales	Inesviridae
	unique_spacer_333	Malgrandaviricetes	Petitvirales	Inesviridae
	unique_spacer_333	Malgrandaviricetes	Petitvirales	Inesviridae
	unique_spacer_333	Malgrandaviricetes	Petitvirales	Inesviridae
	unique_spacer_333	Malgrandaviricetes	Petitvirales	Inesviridae
	unique_spacer_333	Malgrandaviricetes	Petitvirales	Inesviridae
	unique_spacer_333	Malgrandaviricetes	Petitvirales	Inesviridae
	unique_spacer_333	Malgrandaviricetes	Petitvirales	Inesviridae
	unique_spacer_333	Malgrandaviricetes	Petitvirales	Inesviridae
	unique_spacer_333	Malgrandaviricetes	Petitvirales	Inesviridae
	unique_spacer_333	Malgrandaviricetes	Petitvirales	Inesviridae
	unique_spacer_333	Malgrandaviricetes	Petitvirales	Inesviridae
	unique_spacer_333	Malgrandaviricetes	Petitvirales	Inesviridae
	unique_spacer_333	Malgrandaviricetes	Petitvirales	Inesviridae
	unique_spacer_333	Malgrandaviricetes	Petitvirales	Inesviridae
	unique_spacer_333	Malgrandaviricetes	Petitvirales	Inesviridae
	unique_spacer_333	Malgrandaviricetes	Petitvirales	Inesviridae
	unique_spacer_333	Malgrandaviricetes	Petitvirales	Inesviridae
	unique_spacer_333	Malgrandaviricetes	Petitvirales	Inesviridae
	unique_spacer_333	Malgrandaviricetes	Petitvirales	Inesviridae
	unique_spacer_333	Malgrandaviricetes	Petitvirales	Inesviridae
	unique_spacer_341	Caudoviricetes	Crassvirales	尾-crassviridae
	unique_spacer_341	Caudoviricetes	Crassvirales	尾-crassviridae
	unique_spacer_341	Caudoviricetes	Crassvirales	尾-crassviridae
	unique_spacer_341	Caudoviricetes	Crassvirales	尾-crassviridae
	unique_spacer_341	Caudoviricetes	Crassvirales	尾-crassviridae
	unique_spacer_341	Caudoviricetes	Crassvirales	尾-crassviridae
	unique_spacer_347	Caudoviricetes	VOC4	Justinviridae
	unique_spacer_347	Caudoviricetes	VOC4	Justinviridae
	unique_spacer_347	Caudoviricetes	VOC4	Justinviridae
	unique_spacer_347	Caudoviricetes	VOC4	Justinviridae
	unique_spacer_347	Caudoviricetes	VOC4	Justinviridae
	unique_spacer_347	Caudoviricetes	VOC4	Justinviridae
	unique_spacer_347	Caudoviricetes	VOC4	Hubertviridae
	unique_spacer_347	Caudoviricetes	VOC4	Hubertviridae
	unique_spacer_347	Caudoviricetes	VOC4	Hubertviridae
	unique_spacer_347	Caudoviricetes	VOC4	Hubertviridae
	unique_spacer_347	Caudoviricetes	VOC4	Hubertviridae
	unique_spacer_347	Caudoviricetes	VOC4	Justinviridae
	unique_spacer_347	Caudoviricetes	VOC4	Justinviridae
	unique_spacer_349	Caudoviricetes	VOC2	Selmaviridae
	unique_spacer_351	Caudoviricetes	VOC2	Selmaviridae
	unique_spacer_353	Caudoviricetes	Crassvirales	Bertilviridae
	unique_spacer_353	Caudoviricetes	Crassvirales	Bertilviridae
	unique_spacer_353	Caudoviricetes	Crassvirales	Karenviridae
	unique_spacer_353	Caudoviricetes	Crassvirales	Bertilviridae
	unique_spacer_353	Caudoviricetes	Crassvirales	Karenviridae
	unique_spacer_353	Caudoviricetes	Crassvirales	Rasmusviridae
	unique_spacer_354	Caudoviricetes	Crassvirales	Arnviridae
	unique_spacer_358	Caudoviricetes	VOC6	Gratiaviridae
	unique_spacer_358	Caudoviricetes	VOC6	Gratiaviridae
	unique_spacer_363	Caudoviricetes	Crassvirales	Arnviridae
	unique_spacer_363	Caudoviricetes	Crassvirales	Arnviridae
	unique_spacer_363	Caudoviricetes	Crassvirales	Arnviridae
	unique_spacer_363	Caudoviricetes	Crassvirales	Arnviridae
	unique_spacer_363	Caudoviricetes	Crassvirales	Arnviridae
	unique_spacer_363	Caudoviricetes	Crassvirales	Arnviridae
	unique_spacer_363	Caudoviricetes	Crassvirales	Arnviridae
	unique_spacer_363	Caudoviricetes	Crassvirales	Arnviridae
	unique_spacer_363	Caudoviricetes	Crassvirales	Arnviridae
	unique_spacer_363	Caudoviricetes	Crassvirales	Arnviridae
	unique_spacer_363	Caudoviricetes	Crassvirales	Arnviridae
	unique_spacer_363	Caudoviricetes	Crassvirales	Arnviridae
	unique_spacer_363	Caudoviricetes	Crassvirales	Arnviridae
	unique_spacer_363	Caudoviricetes	Crassvirales	Arnviridae
	unique_spacer_363	Caudoviricetes	Crassvirales	Arnviridae
	unique_spacer_365	Caudoviricetes	VOC4	Justinviridae
	unique_spacer_365	Caudoviricetes	VOC4	Hubertviridae
	unique_spacer_365	Caudoviricetes	VOC4	Hubertviridae
	unique_spacer_365	Caudoviricetes	VOC4	Justinviridae
	unique_spacer_365	Caudoviricetes	VOC4	Justinviridae
	unique_spacer_368	Caudoviricetes	Crassvirales	Bertilviridae
	unique_spacer_368	Caudoviricetes	Crassvirales	Karenviridae
	unique_spacer_368	Caudoviricetes	Crassvirales	Rasmusviridae
	unique_spacer_368	Caudoviricetes	Crassvirales	Rasmusviridae
	unique_spacer_368	Caudoviricetes	Crassvirales	Karenviridae
	unique_spacer_368	Caudoviricetes	Crassvirales	Rasmusviridae
	unique_spacer_368	Caudoviricetes	Crassvirales	Bertilviridae
	unique_spacer_370	Caudoviricetes	VOC2	Selmaviridae
	unique_spacer_370	Caudoviricetes	VOC2	Selmaviridae
	unique_spacer_370	Caudoviricetes	VOC2	Selmaviridae
	unique_spacer_370	Caudoviricetes	VOC2	Selmaviridae
	unique_spacer_373	Caudoviricetes	VOC6	Gratiaviridae
	unique_spacer_373	Caudoviricetes	VOC6	Gratiaviridae
	unique_spacer_375	Caudoviricetes	VOC4	Ellinorviridae
	unique_spacer_376	Caudoviricetes	Crassvirales	Arnviridae
	unique_spacer_376	Caudoviricetes	Crassvirales	Arnviridae
	unique_spacer_376	Caudoviricetes	Crassvirales	Arnviridae
	unique_spacer_376	Caudoviricetes	Crassvirales	Celinaviridae
	unique_spacer_376	Caudoviricetes	Crassvirales	Arnviridae
	unique_spacer_376	Caudoviricetes	Crassvirales	Arnviridae
	unique_spacer_376	Caudoviricetes	Crassvirales	Arnviridae
	unique_spacer_376	Caudoviricetes	Crassvirales	Arnviridae
	unique_spacer_376	Caudoviricetes	Crassvirales	Andyviridae
	unique_spacer_376	Caudoviricetes	Crassvirales	Arnviridae
	unique_spacer_376	Caudoviricetes	Crassvirales	Nikolajviridae
	unique_spacer_376	Caudoviricetes	Crassvirales	Arnviridae
	unique_spacer_377	Caudoviricetes	VOC4	Justinviridae
	unique_spacer_377	Caudoviricetes	VOC4	Justinviridae
	unique_spacer_377	Caudoviricetes	VOC4	Hubertviridae
	unique_spacer_377	Caudoviricetes	VOC4	Hubertviridae
	unique_spacer_377	Caudoviricetes	VOC4	Justinviridae
	unique_spacer_377	Caudoviricetes	VOC4	Justinviridae
	unique_spacer_377	Caudoviricetes	VOC4	Hubertviridae
	unique_spacer_377	Caudoviricetes	VOC4	Hubertviridae
	unique_spacer_377	Caudoviricetes	VOC4	Justinviridae
	unique_spacer_377	Caudoviricetes	VOC4	Helenaviridae
	unique_spacer_377	Caudoviricetes	VOC4	Hubertviridae
	unique_spacer_377	Caudoviricetes	VOC4	Justinviridae
	unique_spacer_377	Caudoviricetes	VOC4	Hubertviridae
	unique_spacer_377	Caudoviricetes	VOC4	Hubertviridae
	unique_spacer_377	Caudoviricetes	VOC4	Hubertviridae
	unique_spacer_377	Caudoviricetes	VOC4	Hubertviridae
	unique_spacer_377	Caudoviricetes	VOC4	Justinviridae
	unique_spacer_377	Caudoviricetes	VOC4	Justinviridae
	unique_spacer_377	Caudoviricetes	VOC4	Justinviridae
	unique_spacer_377	Caudoviricetes	VOC4	Justinviridae
	unique_spacer_381	Caudoviricetes	VOC2	Selmaviridae
	unique_spacer_381	Caudoviricetes	VOC2	Selmaviridae
	unique_spacer_381	Caudoviricetes	VOC2	Selmaviridae
	unique_spacer_381	Caudoviricetes	VOC2	Selmaviridae
	unique_spacer_381	Caudoviricetes	VOC2	Selmaviridae
	unique_spacer_385	Caudoviricetes	VOC2	Selmaviridae
	unique_spacer_385	Caudoviricetes	VOC2	Selmaviridae
	unique_spacer_385	Caudoviricetes	VOC2	Selmaviridae
	unique_spacer_385	Caudoviricetes	VOC2	Selmaviridae
	unique_spacer_388	Caudoviricetes	VOC1	Irisviridae
	unique_spacer_393	Caudoviricetes	VOC7	Vibeviridae
	unique_spacer_393	Caudoviricetes	VOC7	Vibeviridae
	unique_spacer_393	Caudoviricetes	VOC7	Vibeviridae
	unique_spacer_393	Caudoviricetes	VOC7	Vibeviridae
	unique_spacer_393	Caudoviricetes	VOC7	Vibeviridae
	unique_spacer_393	Caudoviricetes	VOC7	Vibeviridae
	unique_spacer_393	Caudoviricetes	VOC7	Vibeviridae
	unique_spacer_393	Caudoviricetes	VOC7	Vibeviridae
	unique_spacer_393	Caudoviricetes	VOC7	Vibeviridae
	unique_spacer_393	Caudoviricetes	VOC7	Vibeviridae
	unique_spacer_394	Caudoviricetes	VOC2	Selmaviridae
	unique_spacer_395	Caudoviricetes	VOC2	Selmaviridae
	unique_spacer_395	Caudoviricetes	VOC2	Selmaviridae
	unique_spacer_395	Caudoviricetes	VOC2	Selmaviridae
	unique_spacer_395	Caudoviricetes	VOC2	Selmaviridae
	unique_spacer_395	Caudoviricetes	VOC2	Selmaviridae
	unique_spacer_399	Caudoviricetes	VOC2	Selmaviridae
	unique_spacer_399	Caudoviricetes	VOC2	Selmaviridae
	unique_spacer_399	Caudoviricetes	VOC2	Selmaviridae
	unique_spacer_399	Caudoviricetes	VOC2	Selmaviridae
	unique_spacer_399	Caudoviricetes	VOC2	Selmaviridae
	unique_spacer_400	Caudoviricetes	Crassvirales	Astridviridae
	unique_spacer_401	Caudoviricetes	VOC6	Gratiaviridae
	unique_spacer_401	Caudoviricetes	VOC6	Gratiaviridae
	unique_spacer_407	Caudoviricetes	Crassvirales	Rigmorviridae
	unique_spacer_407	Caudoviricetes	Crassvirales	Rigmorviridae
	unique_spacer_407	Caudoviricetes	Crassvirales	Rigmorviridae
	unique_spacer_407	Caudoviricetes	Crassvirales	Rigmorviridae
	unique_spacer_407	Caudoviricetes	Crassvirales	Rigmorviridae
	unique_spacer_407	Caudoviricetes	Crassvirales	Rigmorviridae
	unique_spacer_407	Caudoviricetes	Crassvirales	Rigmorviridae
	unique_spacer_407	Caudoviricetes	Crassvirales	Rigmorviridae
	unique_spacer_407	Caudoviricetes	Crassvirales	Rigmorviridae
	unique_spacer_407	Caudoviricetes	Crassvirales	Rigmorviridae
	unique_spacer_407	Caudoviricetes	Crassvirales	Rigmorviridae
	unique_spacer_409	Caudoviricetes	Crassvirales	Nikolajviridae
	unique_spacer_409	Caudoviricetes	Crassvirales	Nikolajviridae
	unique_spacer_410	Caudoviricetes	Crassvirales	Karenviridae
	unique_spacer_411	Caudoviricetes	VOC2	Selmaviridae
	unique_spacer_411	Caudoviricetes	VOC2	Selmaviridae
	unique_spacer_411	Caudoviricetes	VOC2	Selmaviridae
	unique_spacer_411	Caudoviricetes	VOC2	Selmaviridae
	unique_spacer_416	Caudoviricetes	VOC6	Gratiaviridae
	unique_spacer_416	Caudoviricetes	VOC6	Gratiaviridae
	unique_spacer_418	Caudoviricetes	VOC4	Hubertviridae
	unique_spacer_419	Caudoviricetes	VOC2	Selmaviridae
	unique_spacer_419	Caudoviricetes	VOC2	Selmaviridae
	unique_spacer_424	Caudoviricetes	Crassvirales	Arnviridae
	unique_spacer_424	Caudoviricetes	Crassvirales	Arnviridae
	unique_spacer_424	Caudoviricetes	Crassvirales	Arnviridae
	unique_spacer_424	Caudoviricetes	Crassvirales	Arnviridae
	unique_spacer_424	Caudoviricetes	Crassvirales	Arnviridae
	unique_spacer_424	Caudoviricetes	Crassvirales	Arnviridae
	unique_spacer_424	Caudoviricetes	Crassvirales	Andyviridae
	unique_spacer_424	Caudoviricetes	Crassvirales	Arnviridae
	unique_spacer_429	Caudoviricetes	VOC4	Helenaviridae
	unique_spacer_429	Caudoviricetes	VOC4	Justinviridae
	unique_spacer_434	Caudoviricetes	Crassvirales	Arnviridae
	unique_spacer_434	Caudoviricetes	Crassvirales	Andyviridae
	unique_spacer_434	Caudoviricetes	Crassvirales	Arnviridae
	unique_spacer_434	Caudoviricetes	Crassvirales	Arnviridae
	unique_spacer_434	Caudoviricetes	Crassvirales	Arnviridae
	unique_spacer_434	Caudoviricetes	Crassvirales	Arnviridae
	unique_spacer_434	Caudoviricetes	Crassvirales	Arnviridae
	unique_spacer_434	Caudoviricetes	Crassvirales	Arnviridae
	unique_spacer_434	Caudoviricetes	Crassvirales	Arnviridae
	unique_spacer_434	Caudoviricetes	Crassvirales	Arnviridae
	unique_spacer_436	Caudoviricetes	VOC6	Gratiaviridae
	unique_spacer_436	Caudoviricetes	VOC6	Gratiaviridae
	unique_spacer_438	Caudoviricetes	VOC2	Selmaviridae
	unique_spacer_438	Caudoviricetes	VOC2	Selmaviridae
	unique_spacer_442	Caudoviricetes	VOC2	Selmaviridae
	unique_spacer_442	Caudoviricetes	VOC2	Selmaviridae
	unique_spacer_442	Caudoviricetes	VOC2	Selmaviridae
	unique_spacer_442	Caudoviricetes	VOC2	Selmaviridae
	unique_spacer_442	Caudoviricetes	VOC2	Selmaviridae
	unique_spacer_442	Caudoviricetes	VOC2	Selmaviridae
	unique_spacer_443	Caudoviricetes	Crassvirales	Nikolajviridae
	unique_spacer_444	Caudoviricetes	VOC10	Flandersviridae
	unique_spacer_444	Caudoviricetes	VOC10	Flandersviridae
	unique_spacer_444	Caudoviricetes	VOC10	Flandersviridae
	unique_spacer_444	Caudoviricetes	VOC10	Flandersviridae
	unique_spacer_444	Caudoviricetes	VOC10	Flandersviridae
	unique_spacer_444	Caudoviricetes	VOC10	Flandersviridae
	unique_spacer_444	Caudoviricetes	VOC10	Flandersviridae
	unique_spacer_444	Caudoviricetes	VOC10	Flandersviridae
	unique_spacer_444	Caudoviricetes	VOC10	Flandersviridae
	unique_spacer_444	Caudoviricetes	VOC10	Flandersviridae
	unique_spacer_444	Caudoviricetes	VOC10	Flandersviridae
	unique_spacer_444	Caudoviricetes	VOC10	Flandersviridae
	unique_spacer_444	Caudoviricetes	VOC10	Flandersviridae
	unique_spacer_444	Caudoviricetes	VOC10	Flandersviridae
	unique_spacer_444	Caudoviricetes	VOC10	Flandersviridae
	unique_spacer_444	Caudoviricetes	VOC10	Flandersviridae
	unique_spacer_445	Caudoviricetes	VOC2	Selmaviridae
	unique_spacer_445	Caudoviricetes	VOC2	Selmaviridae
	unique_spacer_445	Caudoviricetes	VOC2	Selmaviridae
	unique_spacer_447	Caudoviricetes	VOC2	Selmaviridae
	unique_spacer_447	Caudoviricetes	VOC2	Selmaviridae
	unique_spacer_447	Caudoviricetes	VOC2	Selmaviridae
	unique_spacer_447	Caudoviricetes	VOC2	Selmaviridae
	unique_spacer_466	Caudoviricetes	VOC1	Madsviridae
	unique_spacer_466	Caudoviricetes	VOC1	Madsviridae
	unique_spacer_466	Caudoviricetes	VOC1	Madsviridae
	unique_spacer_468	Caudoviricetes	VOC1	Madsviridae
	unique_spacer_468	Caudoviricetes	VOC1	Madsviridae
	unique_spacer_468	Caudoviricetes	VOC1	Madsviridae
	unique_spacer_468	Caudoviricetes	VOC1	Madsviridae
	unique_spacer_468	Caudoviricetes	VOC1	Madsviridae
	unique_spacer_469	Caudoviricetes	VOC2	Haraldviridae
	unique_spacer_469	Caudoviricetes	VOC2	Haraldviridae
	unique_spacer_469	Caudoviricetes	VOC2	Haraldviridae
	unique_spacer_476	Caudoviricetes	VOC4	Lunaviridae
	unique_spacer_476	Caudoviricetes	VOC4	Lunaviridae
	unique_spacer_478	Caudoviricetes	VOC4	Astaviridae
	unique_spacer_481	Caudoviricetes	VOC1	Madsviridae
	unique_spacer_481	Caudoviricetes	VOC1	Madsviridae
	unique_spacer_481	Caudoviricetes	VOC1	Madsviridae
	unique_spacer_481	Caudoviricetes	VOC1	Madsviridae
	unique_spacer_482	Caudoviricetes	VOC1	Madsviridae
	unique_spacer_482	Caudoviricetes	VOC1	Madsviridae
	unique_spacer_483	Caudoviricetes	VOC1	Alexanderviridae
	unique_spacer_483	Caudoviricetes	VOC1	Alexanderviridae
	unique_spacer_483	Caudoviricetes	VOC1	Alexanderviridae
	unique_spacer_490	Caudoviricetes	Crassvirales	Nikolajviridae
	unique_spacer_493	Malgrandaviricetes	Petitvirales	Almaviridae
	unique_spacer_493	Malgrandaviricetes	Petitvirales	Almaviridae
	unique_spacer_493	Malgrandaviricetes	Petitvirales	Almaviridae
	unique_spacer_493	Malgrandaviricetes	Petitvirales	Almaviridae
	unique_spacer_493	Malgrandaviricetes	Petitvirales	Almaviridae
	unique_spacer_493	Malgrandaviricetes	Petitvirales	Almaviridae
	unique_spacer_493	Malgrandaviricetes	Petitvirales	Almaviridae
	unique_spacer_493	Malgrandaviricetes	Petitvirales	Almaviridae
	unique_spacer_493	Malgrandaviricetes	Petitvirales	Almaviridae
	unique_spacer_493	Malgrandaviricetes	Petitvirales	Almaviridae
	unique_spacer_493	Malgrandaviricetes	Petitvirales	Almaviridae
	unique_spacer_493	Malgrandaviricetes	Petitvirales	Almaviridae
	unique_spacer_493	Malgrandaviricetes	Petitvirales	Almaviridae
	unique_spacer_493	Malgrandaviricetes	Petitvirales	Almaviridae
	unique_spacer_493	Malgrandaviricetes	Petitvirales	Almaviridae
	unique_spacer_493	Malgrandaviricetes	Petitvirales	Almaviridae
	unique_spacer_493	Malgrandaviricetes	Petitvirales	Almaviridae
	unique_spacer_493	Malgrandaviricetes	Petitvirales	Almaviridae
	unique_spacer_493	Malgrandaviricetes	Petitvirales	Almaviridae
	unique_spacer_493	Malgrandaviricetes	Petitvirales	Almaviridae
	unique_spacer_493	Malgrandaviricetes	Petitvirales	Almaviridae
	unique_spacer_493	Malgrandaviricetes	Petitvirales	Almaviridae
	unique_spacer_493	Malgrandaviricetes	Petitvirales	Almaviridae
	unique_spacer_493	Malgrandaviricetes	Petitvirales	Almaviridae
	unique_spacer_493	Malgrandaviricetes	Petitvirales	Almaviridae
	unique_spacer_493	Malgrandaviricetes	Petitvirales	Almaviridae
	unique_spacer_493	Malgrandaviricetes	Petitvirales	Almaviridae
	unique_spacer_493	Malgrandaviricetes	Petitvirales	Almaviridae
	unique_spacer_493	Malgrandaviricetes	Petitvirales	Almaviridae
	unique_spacer_493	Malgrandaviricetes	Petitvirales	Almaviridae
	unique_spacer_493	Malgrandaviricetes	Petitvirales	Almaviridae
	unique_spacer_493	Malgrandaviricetes	Petitvirales	Almaviridae
	unique_spacer_493	Malgrandaviricetes	Petitvirales	Almaviridae
	unique_spacer_493	Malgrandaviricetes	Petitvirales	Almaviridae
	unique_spacer_493	Malgrandaviricetes	Petitvirales	Almaviridae
	unique_spacer_493	Malgrandaviricetes	Petitvirales	Almaviridae
	unique_spacer_493	Malgrandaviricetes	Petitvirales	Almaviridae
	unique_spacer_493	Malgrandaviricetes	Petitvirales	Almaviridae
	unique_spacer_493	Malgrandaviricetes	Petitvirales	Almaviridae
	unique_spacer_493	Malgrandaviricetes	Petitvirales	Almaviridae
	unique_spacer_493	Malgrandaviricetes	Petitvirales	Almaviridae
	unique_spacer_497	Malgrandaviricetes	Petitvirales	Almaviridae
	unique_spacer_497	Malgrandaviricetes	Petitvirales	Almaviridae
	unique_spacer_497	Malgrandaviricetes	Petitvirales	Almaviridae
	unique_spacer_497	Malgrandaviricetes	Petitvirales	Almaviridae
	unique_spacer_497	Malgrandaviricetes	Petitvirales	Almaviridae
	unique_spacer_497	Malgrandaviricetes	Petitvirales	Almaviridae
	unique_spacer_497	Malgrandaviricetes	Petitvirales	Almaviridae
	unique_spacer_497	Malgrandaviricetes	Petitvirales	Almaviridae
	unique_spacer_497	Malgrandaviricetes	Petitvirales	Almaviridae
	unique_spacer_497	Malgrandaviricetes	Petitvirales	Almaviridae
	unique_spacer_497	Malgrandaviricetes	Petitvirales	Almaviridae
	unique_spacer_497	Malgrandaviricetes	Petitvirales	Almaviridae
	unique_spacer_497	Malgrandaviricetes	Petitvirales	Almaviridae
	unique_spacer_497	Malgrandaviricetes	Petitvirales	Almaviridae
	unique_spacer_497	Malgrandaviricetes	Petitvirales	Almaviridae
	unique_spacer_497	Malgrandaviricetes	Petitvirales	Almaviridae
	unique_spacer_497	Malgrandaviricetes	Petitvirales	Almaviridae
	unique_spacer_497	Malgrandaviricetes	Petitvirales	Almaviridae
	unique_spacer_499	Caudoviricetes	Crassvirales	Arnviridae
	unique_spacer_499	Caudoviricetes	Crassvirales	Andyviridae
	unique_spacer_499	Caudoviricetes	Crassvirales	Arnviridae
	unique_spacer_499	Caudoviricetes	Crassvirales	Arnviridae
	unique_spacer_499	Caudoviricetes	Crassvirales	Andyviridae
	unique_spacer_500	Malgrandaviricetes	Petitvirales	Almaviridae
	unique_spacer_500	Malgrandaviricetes	Petitvirales	Almaviridae
	unique_spacer_500	Malgrandaviricetes	Petitvirales	Almaviridae
	unique_spacer_500	Malgrandaviricetes	Petitvirales	Almaviridae
	unique_spacer_500	Malgrandaviricetes	Petitvirales	Almaviridae
	unique_spacer_500	Malgrandaviricetes	Petitvirales	Almaviridae
	unique_spacer_500	Malgrandaviricetes	Petitvirales	Almaviridae
	unique_spacer_502	Malgrandaviricetes	Petitvirales	Almaviridae
	unique_spacer_503	Caudoviricetes	VOC5	Hannahviridae
	unique_spacer_503	Caudoviricetes	VOC5	Hannahviridae
	unique_spacer_503	Caudoviricetes	VOC5	Hannahviridae
	unique_spacer_503	Caudoviricetes	VOC5	Hannahviridae
	unique_spacer_503	Caudoviricetes	VOC5	Hannahviridae
	unique_spacer_503	Caudoviricetes	VOC5	Hannahviridae
	unique_spacer_503	Caudoviricetes	VOC5	Hannahviridae
	unique_spacer_503	Caudoviricetes	VOC5	Hannahviridae
	unique_spacer_503	Caudoviricetes	VOC5	Hannahviridae
	unique_spacer_503	Caudoviricetes	VOC5	Hannahviridae
	unique_spacer_503	Caudoviricetes	VOC5	Hannahviridae
	unique_spacer_503	Caudoviricetes	VOC5	Hannahviridae
	unique_spacer_503	Caudoviricetes	VOC5	Hannahviridae
	unique_spacer_503	Caudoviricetes	VOC5	Hannahviridae
	unique_spacer_503	Caudoviricetes	VOC5	Hannahviridae
	unique_spacer_503	Caudoviricetes	VOC5	Hannahviridae
	unique_spacer_503	Caudoviricetes	VOC5	Hannahviridae
	unique_spacer_503	Caudoviricetes	VOC5	Hannahviridae
	unique_spacer_503	Caudoviricetes	VOC5	Hannahviridae
	unique_spacer_503	Caudoviricetes	VOC5	Hannahviridae
	unique_spacer_503	Caudoviricetes	VOC5	Hannahviridae
	unique_spacer_503	Caudoviricetes	VOC5	Hannahviridae
	unique_spacer_503	Caudoviricetes	VOC5	Hannahviridae
	unique_spacer_503	Caudoviricetes	VOC5	Hannahviridae
	unique_spacer_506	Caudoviricetes	VOC1	Irisviridae
	unique_spacer_508	Caudoviricetes	VOC3	Linaviridae
	unique_spacer_515	Caudoviricetes	VOC3	Linaviridae
	unique_spacer_518	Malgrandaviricetes	Petitvirales	Almaviridae
	unique_spacer_518	Malgrandaviricetes	Petitvirales	Almaviridae
	unique_spacer_518	Malgrandaviricetes	Petitvirales	Almaviridae
	unique_spacer_518	Malgrandaviricetes	Petitvirales	Almaviridae
	unique_spacer_518	Malgrandaviricetes	Petitvirales	Almaviridae
	unique_spacer_518	Malgrandaviricetes	Petitvirales	Almaviridae
	unique_spacer_518	Malgrandaviricetes	Petitvirales	Almaviridae
	unique_spacer_518	Malgrandaviricetes	Petitvirales	Almaviridae
	unique_spacer_518	Malgrandaviricetes	Petitvirales	Almaviridae
	unique_spacer_518	Malgrandaviricetes	Petitvirales	Almaviridae
	unique_spacer_518	Malgrandaviricetes	Petitvirales	Almaviridae
	unique_spacer_518	Malgrandaviricetes	Petitvirales	Almaviridae
	unique_spacer_518	Malgrandaviricetes	Petitvirales	Almaviridae
	unique_spacer_518	Malgrandaviricetes	Petitvirales	Almaviridae
	unique_spacer_518	Malgrandaviricetes	Petitvirales	Almaviridae
	unique_spacer_518	Malgrandaviricetes	Petitvirales	Almaviridae
	unique_spacer_518	Malgrandaviricetes	Petitvirales	Almaviridae
	unique_spacer_518	Malgrandaviricetes	Petitvirales	Almaviridae
	unique_spacer_518	Malgrandaviricetes	Petitvirales	Almaviridae
	unique_spacer_518	Malgrandaviricetes	Petitvirales	Almaviridae
	unique_spacer_518	Malgrandaviricetes	Petitvirales	Almaviridae
	unique_spacer_518	Malgrandaviricetes	Petitvirales	Almaviridae
	unique_spacer_518	Malgrandaviricetes	Petitvirales	Almaviridae
	unique_spacer_518	Malgrandaviricetes	Petitvirales	Almaviridae
	unique_spacer_518	Malgrandaviricetes	Petitvirales	Almaviridae
	unique_spacer_518	Malgrandaviricetes	Petitvirales	Almaviridae
	unique_spacer_518	Malgrandaviricetes	Petitvirales	Almaviridae
	unique_spacer_518	Malgrandaviricetes	Petitvirales	Almaviridae
	unique_spacer_523	Caudoviricetes	Crassvirales	Nikolajviridae
	unique_spacer_523	Caudoviricetes	Crassvirales	Nikolajviridae
	unique_spacer_529	Caudoviricetes	VOC1	Elenaviridae
	unique_spacer_529	Caudoviricetes	VOC1	Elenaviridae
	unique_spacer_529	Caudoviricetes	VOC1	Elenaviridae
	unique_spacer_529	Caudoviricetes	VOC1	Elenaviridae
	unique_spacer_529	Caudoviricetes	VOC1	Elenaviridae
	unique_spacer_529	Caudoviricetes	VOC1	Elenaviridae
	unique_spacer_531	Caudoviricetes	VOC3	Bertramviridae
	unique_spacer_531	Caudoviricetes	VOC3	Bertramviridae
	unique_spacer_534	Caudoviricetes	VOC3	Linaviridae
	unique_spacer_535	Caudoviricetes	VOC5	Hannahviridae
	unique_spacer_535	Caudoviricetes	VOC5	Hannahviridae
	unique_spacer_535	Caudoviricetes	VOC5	Hannahviridae
	unique_spacer_535	Caudoviricetes	VOC5	Hannahviridae
	unique_spacer_535	Caudoviricetes	VOC5	Hannahviridae
	unique_spacer_535	Caudoviricetes	VOC5	Hannahviridae
	unique_spacer_535	Caudoviricetes	VOC5	Hannahviridae
	unique_spacer_535	Caudoviricetes	VOC5	Hannahviridae
	unique_spacer_535	Caudoviricetes	VOC5	Hannahviridae
	unique_spacer_535	Caudoviricetes	VOC5	Hannahviridae
	unique_spacer_535	Caudoviricetes	VOC5	Hannahviridae
	unique_spacer_535	Caudoviricetes	VOC5	Hannahviridae
	unique_spacer_535	Caudoviricetes	VOC5	Hannahviridae
	unique_spacer_535	Caudoviricetes	VOC5	Hannahviridae
	unique_spacer_535	Caudoviricetes	VOC5	Hannahviridae
	unique_spacer_535	Caudoviricetes	VOC5	Hannahviridae
	unique_spacer_535	Caudoviricetes	VOC5	Hannahviridae
	unique_spacer_535	Caudoviricetes	VOC5	Hannahviridae
	unique_spacer_535	Caudoviricetes	VOC5	Hannahviridae
	unique_spacer_535	Caudoviricetes	VOC5	Hannahviridae
	unique_spacer_535	Caudoviricetes	VOC5	Hannahviridae
	unique_spacer_535	Caudoviricetes	VOC5	Hannahviridae
	unique_spacer_535	Caudoviricetes	VOC5	Hannahviridae
	unique_spacer_535	Caudoviricetes	VOC5	Hannahviridae
	unique_spacer_537	Caudoviricetes	VOC1	Irisviridae
	unique_spacer_537	Caudoviricetes	Crassvirales	Andyviridae
	unique_spacer_537	Caudoviricetes	Crassvirales	Arnviridae
	unique_spacer_537	Caudoviricetes	VOC5	Hannahviridae
	unique_spacer_537	Caudoviricetes	VOC1	Irisviridae
	unique_spacer_537	Caudoviricetes	VOC1	Irisviridae
	unique_spacer_537	Caudoviricetes	VOC1	Irisviridae
	unique_spacer_537	Caudoviricetes	VOC5	Hannahviridae
	unique_spacer_537	Caudoviricetes	VOC1	Irisviridae
	unique_spacer_537	Caudoviricetes	VOC5	Hannahviridae
	unique_spacer_537	Caudoviricetes	VOC5	Hannahviridae
	unique_spacer_537	Caudoviricetes	Crassvirales	Arnviridae
	unique_spacer_537	Caudoviricetes	VOC1	Irisviridae
	unique_spacer_540	Caudoviricetes	VOC3	Linaviridae
	unique_spacer_545	Malgrandaviricetes	Petitvirales	Almaviridae
	unique_spacer_545	Malgrandaviricetes	Petitvirales	Almaviridae
	unique_spacer_545	Malgrandaviricetes	Petitvirales	Almaviridae
	unique_spacer_545	Malgrandaviricetes	Petitvirales	Almaviridae
	unique_spacer_545	Malgrandaviricetes	Petitvirales	Almaviridae
	unique_spacer_545	Malgrandaviricetes	Petitvirales	Almaviridae
	unique_spacer_545	Malgrandaviricetes	Petitvirales	Almaviridae
	unique_spacer_545	Malgrandaviricetes	Petitvirales	Almaviridae
	unique_spacer_545	Malgrandaviricetes	Petitvirales	Almaviridae
	unique_spacer_545	Malgrandaviricetes	Petitvirales	Almaviridae
	unique_spacer_545	Malgrandaviricetes	Petitvirales	Almaviridae
	unique_spacer_545	Malgrandaviricetes	Petitvirales	Almaviridae
	unique_spacer_545	Malgrandaviricetes	Petitvirales	Almaviridae
	unique_spacer_545	Malgrandaviricetes	Petitvirales	Almaviridae
	unique_spacer_545	Malgrandaviricetes	Petitvirales	Almaviridae
	unique_spacer_545	Malgrandaviricetes	Petitvirales	Almaviridae
	unique_spacer_545	Malgrandaviricetes	Petitvirales	Almaviridae
	unique_spacer_549	Caudoviricetes	VOC1	Elenaviridae
	unique_spacer_550	Caudoviricetes	VOC3	Linaviridae
	unique_spacer_553	Caudoviricetes	VOC1	Estherviridae
	unique_spacer_555	Malgrandaviricetes	Petitvirales	Almaviridae
	unique_spacer_555	Malgrandaviricetes	Petitvirales	Almaviridae
	unique_spacer_555	Malgrandaviricetes	Petitvirales	Almaviridae
	unique_spacer_555	Malgrandaviricetes	Petitvirales	Almaviridae
	unique_spacer_555	Malgrandaviricetes	Petitvirales	Almaviridae
	unique_spacer_555	Malgrandaviricetes	Petitvirales	Almaviridae
	unique_spacer_555	Malgrandaviricetes	Petitvirales	Almaviridae
	unique_spacer_555	Malgrandaviricetes	Petitvirales	Almaviridae
	unique_spacer_558	Caudoviricetes	VOC3	Lauridsviridae
	unique_spacer_560	Caudoviricetes	Crassvirales	Nikolajviridae
	unique_spacer_564	Malgrandaviricetes	Petitvirales	Almaviridae
	unique_spacer_567	Caudoviricetes	VOC5	Hannahviridae
	unique_spacer_567	Caudoviricetes	VOC5	Hannahviridae
	unique_spacer_567	Caudoviricetes	VOC1	Irisviridae
	unique_spacer_567	Caudoviricetes	VOC1	Irisviridae
	unique_spacer_567	Caudoviricetes	Crassvirales	Andyviridae
	unique_spacer_567	Caudoviricetes	VOC5	Hannahviridae
	unique_spacer_567	Caudoviricetes	VOC1	Irisviridae
	unique_spacer_567	Caudoviricetes	VOC5	Hannahviridae
	unique_spacer_567	Caudoviricetes	VOC5	Hannahviridae
	unique_spacer_567	Caudoviricetes	VOC1	Irisviridae
	unique_spacer_567	Caudoviricetes	VOC5	Hannahviridae
	unique_spacer_567	Caudoviricetes	VOC1	Irisviridae
	unique_spacer_567	Caudoviricetes	Crassvirales	Bertilviridae
	unique_spacer_567	Caudoviricetes	Crassvirales	Celinaviridae
	unique_spacer_567	Caudoviricetes	Crassvirales	Rigmorviridae
	unique_spacer_569	Caudoviricetes	Crassvirales	Bertilviridae
	unique_spacer_571	Caudoviricetes	VOC1	Elenaviridae
	unique_spacer_571	Caudoviricetes	VOC1	Elenaviridae
	unique_spacer_572	Caudoviricetes	VOC5	Hannahviridae
	unique_spacer_572	Caudoviricetes	Crassvirales	Nikolajviridae
	unique_spacer_574	Caudoviricetes	Crassvirales	Arnviridae
	unique_spacer_575	Caudoviricetes	VOC1	Estherviridae
	unique_spacer_575	Caudoviricetes	VOC1	Alvildaviridae
	unique_spacer_575	Caudoviricetes	VOC1	Estherviridae
	unique_spacer_581	Caudoviricetes	VOC1	Alvildaviridae
	unique_spacer_581	Caudoviricetes	VOC1	Elenaviridae
	unique_spacer_581	Caudoviricetes	VOC1	Elenaviridae
	unique_spacer_582	Caudoviricetes	VOC1	Elenaviridae
	unique_spacer_582	Caudoviricetes	VOC1	Elenaviridae
	unique_spacer_582	Caudoviricetes	VOC1	Estherviridae
	unique_spacer_583	Malgrandaviricetes	Petitvirales	Almaviridae
	unique_spacer_583	Malgrandaviricetes	Petitvirales	Almaviridae
	unique_spacer_583	Malgrandaviricetes	Petitvirales	Almaviridae
	unique_spacer_583	Malgrandaviricetes	Petitvirales	Almaviridae
	unique_spacer_583	Malgrandaviricetes	Petitvirales	Almaviridae
	unique_spacer_583	Malgrandaviricetes	Petitvirales	Almaviridae
	unique_spacer_583	Malgrandaviricetes	Petitvirales	Almaviridae
	unique_spacer_583	Malgrandaviricetes	Petitvirales	Almaviridae
	unique_spacer_583	Malgrandaviricetes	Petitvirales	Almaviridae
	unique_spacer_583	Malgrandaviricetes	Petitvirales	Almaviridae
	unique_spacer_583	Malgrandaviricetes	Petitvirales	Almaviridae
	unique_spacer_583	Malgrandaviricetes	Petitvirales	Almaviridae
	unique_spacer_583	Malgrandaviricetes	Petitvirales	Almaviridae
	unique_spacer_583	Malgrandaviricetes	Petitvirales	Almaviridae
	unique_spacer_583	Malgrandaviricetes	Petitvirales	Almaviridae
	unique_spacer_583	Malgrandaviricetes	Petitvirales	Almaviridae
	unique_spacer_583	Malgrandaviricetes	Petitvirales	Almaviridae
	unique_spacer_583	Malgrandaviricetes	Petitvirales	Almaviridae
	unique_spacer_583	Malgrandaviricetes	Petitvirales	Almaviridae
	unique_spacer_587	Caudoviricetes	Crassvirales	Andyviridae
	unique_spacer_587	Caudoviricetes	VOC1	Irisviridae
	unique_spacer_588	Caudoviricetes	Crassvirales	Nikolajviridae
	unique_spacer_591	Caudoviricetes	Crassvirales	Arnviridae
	unique_spacer_593	Caudoviricetes	Crassvirales	Nikolajviridae
	unique_spacer_593	Caudoviricetes	Crassvirales	Nikolajviridae
	unique_spacer_594	Caudoviricetes	VOC1	Elenaviridae
	unique_spacer_596	Caudoviricetes	VOC1	Estherviridae
	unique_spacer_596	Caudoviricetes	VOC1	Estherviridae
	unique_spacer_597	Caudoviricetes	VOC1	Gustavviridae
	unique_spacer_597	Caudoviricetes	VOC1	Gustavviridae
	unique_spacer_599	Caudoviricetes	VOC1	Elenaviridae
	unique_spacer_599	Caudoviricetes	VOC1	Elenaviridae
	unique_spacer_600	Malgrandaviricetes	Petitvirales	Almaviridae
	unique_spacer_600	Malgrandaviricetes	Petitvirales	Almaviridae
	unique_spacer_600	Malgrandaviricetes	Petitvirales	Almaviridae
	unique_spacer_600	Malgrandaviricetes	Petitvirales	Almaviridae
	unique_spacer_600	Malgrandaviricetes	Petitvirales	Almaviridae
	unique_spacer_600	Malgrandaviricetes	Petitvirales	Almaviridae
	unique_spacer_600	Malgrandaviricetes	Petitvirales	Almaviridae
	unique_spacer_600	Malgrandaviricetes	Petitvirales	Almaviridae
	unique_spacer_600	Malgrandaviricetes	Petitvirales	Almaviridae
	unique_spacer_600	Malgrandaviricetes	Petitvirales	Almaviridae
	unique_spacer_600	Malgrandaviricetes	Petitvirales	Almaviridae
	unique_spacer_600	Malgrandaviricetes	Petitvirales	Almaviridae
	unique_spacer_600	Malgrandaviricetes	Petitvirales	Almaviridae
	unique_spacer_600	Malgrandaviricetes	Petitvirales	Almaviridae
	unique_spacer_600	Malgrandaviricetes	Petitvirales	Almaviridae
	unique_spacer_600	Malgrandaviricetes	Petitvirales	Almaviridae
	unique_spacer_600	Malgrandaviricetes	Petitvirales	Almaviridae
	unique_spacer_600	Malgrandaviricetes	Petitvirales	Almaviridae
	unique_spacer_600	Malgrandaviricetes	Petitvirales	Almaviridae
	unique_spacer_600	Malgrandaviricetes	Petitvirales	Almaviridae
	unique_spacer_600	Malgrandaviricetes	Petitvirales	Almaviridae
	unique_spacer_600	Malgrandaviricetes	Petitvirales	Almaviridae
	unique_spacer_600	Malgrandaviricetes	Petitvirales	Almaviridae
	unique_spacer_600	Malgrandaviricetes	Petitvirales	Almaviridae
	unique_spacer_600	Malgrandaviricetes	Petitvirales	Almaviridae
	unique_spacer_600	Malgrandaviricetes	Petitvirales	Almaviridae
	unique_spacer_600	Malgrandaviricetes	Petitvirales	Almaviridae
	unique_spacer_600	Malgrandaviricetes	Petitvirales	Almaviridae
	unique_spacer_600	Malgrandaviricetes	Petitvirales	Almaviridae
	unique_spacer_600	Malgrandaviricetes	Petitvirales	Almaviridae
	unique_spacer_600	Malgrandaviricetes	Petitvirales	Almaviridae
	unique_spacer_600	Malgrandaviricetes	Petitvirales	Almaviridae
	unique_spacer_600	Malgrandaviricetes	Petitvirales	Almaviridae
	unique_spacer_600	Malgrandaviricetes	Petitvirales	Almaviridae
	unique_spacer_605	Caudoviricetes	VOC1	Johanviridae
	unique_spacer_606	Caudoviricetes	VOC1	Estherviridae
	unique_spacer_606	Caudoviricetes	VOC1	Estherviridae
	unique_spacer_606	Caudoviricetes	VOC1	Elenaviridae
	unique_spacer_606	Caudoviricetes	VOC1	Estherviridae
	unique_spacer_606	Caudoviricetes	VOC1	Estherviridae
	unique_spacer_606	Caudoviricetes	VOC1	Estherviridae
	unique_spacer_606	Caudoviricetes	VOC1	Elenaviridae
	unique_spacer_606	Caudoviricetes	VOC1	Alexanderviridae
	unique_spacer_606	Caudoviricetes	VOC1	Asgerviridae
	unique_spacer_606	Caudoviricetes	VOC1	Elenaviridae
	unique_spacer_608	Malgrandaviricetes	Petitvirales	Almaviridae
	unique_spacer_608	Malgrandaviricetes	Petitvirales	Almaviridae
	unique_spacer_609	Caudoviricetes	VOC3	Linaviridae
	unique_spacer_610	Caudoviricetes	Crassvirales	Nikolajviridae
	unique_spacer_612	Caudoviricetes	VOC3	Jensviridae
	unique_spacer_612	Caudoviricetes	VOC3	Jensviridae
	unique_spacer_620	Caudoviricetes	VOC1	Estherviridae
	unique_spacer_623	Caudoviricetes	VOC3	Jensviridae
	unique_spacer_624	Caudoviricetes	VOC3	Karlaviridae
	unique_spacer_624	Caudoviricetes	VOC3	Karlaviridae
	unique_spacer_626	Caudoviricetes	VOC3	Karlaviridae
	unique_spacer_646	Caudoviricetes	VOC7	Vibeviridae
	unique_spacer_646	Caudoviricetes	VOC7	蔚-crassviridae
	unique_spacer_647	Caudoviricetes	VOC5	Evaviridae
	unique_spacer_647	Caudoviricetes	VOC5	Evaviridae
	unique_spacer_647	Caudoviricetes	VOC5	Evaviridae
	unique_spacer_647	Caudoviricetes	VOC5	Evaviridae
	unique_spacer_647	Caudoviricetes	VOC5	Evaviridae
	unique_spacer_647	Caudoviricetes	VOC5	Evaviridae
	unique_spacer_647	Caudoviricetes	VOC5	Evaviridae
	unique_spacer_647	Caudoviricetes	VOC5	Evaviridae
	unique_spacer_647	Caudoviricetes	VOC5	Evaviridae
	unique_spacer_647	Caudoviricetes	VOC5	Evaviridae
	unique_spacer_647	Caudoviricetes	VOC5	Evaviridae
	unique_spacer_647	Caudoviricetes	VOC5	Evaviridae
	unique_spacer_647	Caudoviricetes	VOC5	Evaviridae
	unique_spacer_647	Caudoviricetes	VOC5	Evaviridae
	unique_spacer_647	Caudoviricetes	VOC5	Evaviridae
	unique_spacer_647	Caudoviricetes	VOC5	Evaviridae
	unique_spacer_647	Caudoviricetes	VOC5	Evaviridae
	unique_spacer_647	Caudoviricetes	VOC5	Evaviridae
	unique_spacer_647	Caudoviricetes	VOC5	Evaviridae
	unique_spacer_647	Caudoviricetes	VOC5	Evaviridae
	unique_spacer_649	Caudoviricetes	Crassvirales	Bertilviridae
	unique_spacer_650	Caudoviricetes	Crassvirales	Karenviridae
	unique_spacer_650	Caudoviricetes	Crassvirales	Karenviridae
	unique_spacer_651	Caudoviricetes	Crassvirales	Karenviridae
	unique_spacer_651	Caudoviricetes	Crassvirales	Karenviridae
	unique_spacer_653	Caudoviricetes	Crassvirales	Karenviridae
	unique_spacer_653	Caudoviricetes	Crassvirales	Karenviridae
	unique_spacer_654	Malgrandaviricetes	Petitvirales	Gokushoviridae
	unique_spacer_654	Malgrandaviricetes	Petitvirales	Gokushoviridae
	unique_spacer_654	Malgrandaviricetes	Petitvirales	Gokushoviridae
	unique_spacer_654	Malgrandaviricetes	Petitvirales	Gokushoviridae
	unique_spacer_654	Malgrandaviricetes	Petitvirales	Gokushoviridae
	unique_spacer_654	Malgrandaviricetes	Petitvirales	Gokushoviridae
	unique_spacer_657	Malgrandaviricetes	Petitvirales	Gokushoviridae
	unique_spacer_657	Malgrandaviricetes	Petitvirales	Gokushoviridae
	unique_spacer_658	Caudoviricetes	Crassvirales	Karenviridae
	unique_spacer_659	Caudoviricetes	Crassvirales	Karenviridae
	unique_spacer_659	Caudoviricetes	Crassvirales	Karenviridae
	unique_spacer_659	Caudoviricetes	Crassvirales	Karenviridae
	unique_spacer_669	Caudoviricetes	Crassvirales	Rasmusviridae
	unique_spacer_669	Caudoviricetes	Crassvirales	Rasmusviridae
	unique_spacer_669	Caudoviricetes	Crassvirales	Rasmusviridae
	unique_spacer_672	Caudoviricetes	Crassvirales	Karenviridae
	unique_spacer_672	Caudoviricetes	Crassvirales	Bertilviridae
	unique_spacer_672	Caudoviricetes	Crassvirales	Rasmusviridae
	unique_spacer_672	Caudoviricetes	Crassvirales	Karenviridae
	unique_spacer_672	Caudoviricetes	Crassvirales	Karenviridae
	unique_spacer_676	Caudoviricetes	VOC6	Gratiaviridae
	unique_spacer_676	Caudoviricetes	VOC6	Gratiaviridae
	unique_spacer_680	Caudoviricetes	Crassvirales	Bertilviridae
	unique_spacer_680	Caudoviricetes	Crassvirales	Bertilviridae
	unique_spacer_680	Caudoviricetes	Crassvirales	Bertilviridae
	unique_spacer_680	Caudoviricetes	Crassvirales	Bertilviridae
	unique_spacer_680	Caudoviricetes	Crassvirales	Bertilviridae
	unique_spacer_684	Caudoviricetes	Crassvirales	Bertilviridae
	unique_spacer_684	Caudoviricetes	Crassvirales	Bertilviridae
	unique_spacer_684	Caudoviricetes	Crassvirales	Bertilviridae
	unique_spacer_684	Caudoviricetes	Crassvirales	Bertilviridae
	unique_spacer_684	Caudoviricetes	Crassvirales	Bertilviridae
	unique_spacer_684	Caudoviricetes	Crassvirales	Bertilviridae
	unique_spacer_684	Caudoviricetes	Crassvirales	Bertilviridae
	unique_spacer_684	Caudoviricetes	Crassvirales	Bertilviridae
	unique_spacer_684	Caudoviricetes	Crassvirales	Bertilviridae
	unique_spacer_686	Caudoviricetes	Crassvirales	Bertilviridae
	unique_spacer_686	Caudoviricetes	Crassvirales	Bertilviridae
	unique_spacer_686	Caudoviricetes	Crassvirales	未-crassviridae
	unique_spacer_692	Caudoviricetes	Crassvirales	Bertilviridae
	unique_spacer_692	Caudoviricetes	Crassvirales	Bertilviridae
	unique_spacer_692	Caudoviricetes	Crassvirales	Bertilviridae
	unique_spacer_692	Caudoviricetes	Crassvirales	Bertilviridae
	unique_spacer_692	Caudoviricetes	Crassvirales	Bertilviridae
	unique_spacer_692	Caudoviricetes	Crassvirales	Bertilviridae
	unique_spacer_692	Caudoviricetes	Crassvirales	Bertilviridae
	unique_spacer_692	Caudoviricetes	Crassvirales	Bertilviridae
	unique_spacer_692	Caudoviricetes	Crassvirales	Bertilviridae
	unique_spacer_693	Caudoviricetes	Crassvirales	Bertilviridae
	unique_spacer_699	Caudoviricetes	Crassvirales	Bertilviridae
	unique_spacer_699	Caudoviricetes	Crassvirales	Bertilviridae
	unique_spacer_699	Caudoviricetes	Crassvirales	Bertilviridae
	unique_spacer_699	Caudoviricetes	Crassvirales	Bertilviridae
	unique_spacer_699	Caudoviricetes	Crassvirales	Bertilviridae
	unique_spacer_699	Caudoviricetes	Crassvirales	Bertilviridae
	unique_spacer_699	Caudoviricetes	Crassvirales	Bertilviridae
	unique_spacer_699	Caudoviricetes	Crassvirales	Bertilviridae
	unique_spacer_699	Caudoviricetes	Crassvirales	Bertilviridae
	unique_spacer_702	Caudoviricetes	Crassvirales	Bertilviridae
	unique_spacer_702	Caudoviricetes	Crassvirales	Bertilviridae
	unique_spacer_702	Caudoviricetes	Crassvirales	Bertilviridae
	unique_spacer_702	Caudoviricetes	Crassvirales	Bertilviridae
	unique_spacer_702	Caudoviricetes	Crassvirales	Bertilviridae
	unique_spacer_702	Caudoviricetes	Crassvirales	Bertilviridae
	unique_spacer_702	Caudoviricetes	Crassvirales	Bertilviridae
	unique_spacer_706	Caudoviricetes	Crassvirales	Karenviridae
	unique_spacer_706	Caudoviricetes	Crassvirales	Karenviridae
	unique_spacer_708	Caudoviricetes	Crassvirales	Bertilviridae
	unique_spacer_708	Caudoviricetes	Crassvirales	Bertilviridae
	unique_spacer_708	Caudoviricetes	Crassvirales	Rasmusviridae
	unique_spacer_708	Caudoviricetes	Crassvirales	Rasmusviridae
	unique_spacer_708	Caudoviricetes	Crassvirales	Karenviridae
	unique_spacer_708	Caudoviricetes	Crassvirales	Karenviridae
	unique_spacer_708	Caudoviricetes	Crassvirales	Bertilviridae
	unique_spacer_708	Caudoviricetes	Crassvirales	Karenviridae
	unique_spacer_708	Caudoviricetes	Crassvirales	Karenviridae
	unique_spacer_708	Caudoviricetes	Crassvirales	Karenviridae
	unique_spacer_708	Caudoviricetes	Crassvirales	Bertilviridae
	unique_spacer_708	Caudoviricetes	Crassvirales	Bertilviridae
	unique_spacer_708	Caudoviricetes	Crassvirales	Bertilviridae
	unique_spacer_715	Caudoviricetes	Crassvirales	Rasmusviridae
	unique_spacer_715	Caudoviricetes	Crassvirales	Rasmusviridae
	unique_spacer_715	Caudoviricetes	Crassvirales	Rasmusviridae
	unique_spacer_715	Caudoviricetes	Crassvirales	Rasmusviridae
	unique_spacer_719	Caudoviricetes	Crassvirales	Bertilviridae
	unique_spacer_719	Caudoviricetes	Crassvirales	Bertilviridae
	unique_spacer_719	Caudoviricetes	Crassvirales	Bertilviridae
	unique_spacer_719	Caudoviricetes	Crassvirales	Bertilviridae
	unique_spacer_719	Caudoviricetes	Crassvirales	Bertilviridae
	unique_spacer_719	Caudoviricetes	Crassvirales	Bertilviridae
	unique_spacer_719	Caudoviricetes	Crassvirales	Bertilviridae
	unique_spacer_726	Caudoviricetes	VOC1	Amandaviridae
	unique_spacer_726	Caudoviricetes	VOC1	Amandaviridae
	unique_spacer_727	Caudoviricetes	VOC1	Amandaviridae
	unique_spacer_727	Caudoviricetes	VOC1	Amandaviridae
	unique_spacer_730	Caudoviricetes	VOC1	Alexanderviridae
	unique_spacer_734	Caudoviricetes	VOC1	Agneteviridae
	unique_spacer_734	Caudoviricetes	VOC1	Agneteviridae
	unique_spacer_737	Caudoviricetes	VOC5	Stellaviridae
	unique_spacer_740	Faserviricetes	Tubulavirales	Morganviridae
	unique_spacer_742	Caudoviricetes	VOC2	Salasmaviridae
	unique_spacer_742	Caudoviricetes	VOC2	Salasmaviridae
	unique_spacer_742	Caudoviricetes	VOC2	Salasmaviridae
	unique_spacer_745	Caudoviricetes	VOC2	Salasmaviridae
	unique_spacer_745	Caudoviricetes	VOC2	Salasmaviridae
	unique_spacer_752	Caudoviricetes	VOC1	Amandaviridae
	unique_spacer_752	Caudoviricetes	VOC1	Amandaviridae
	unique_spacer_752	Caudoviricetes	VOC1	Amandaviridae
	unique_spacer_753	Faserviricetes	Tubulavirales	Morganviridae
	unique_spacer_756	Caudoviricetes	VOC2	Salasmaviridae
	unique_spacer_757	Caudoviricetes	VOC1	Amandaviridae
	unique_spacer_757	Caudoviricetes	VOC1	Amandaviridae
	unique_spacer_770	Faserviricetes	Tubulavirales	Morganviridae
	unique_spacer_772	Caudoviricetes	VOC1	Amandaviridae
	unique_spacer_772	Caudoviricetes	VOC1	Madsviridae
	unique_spacer_774	Caudoviricetes	VOC1	Alexanderviridae
	unique_spacer_777	Caudoviricetes	VOC2	Salasmaviridae
	unique_spacer_777	Caudoviricetes	VOC2	Salasmaviridae
	unique_spacer_777	Caudoviricetes	VOC2	Salasmaviridae
	unique_spacer_779	Caudoviricetes	VOC1	Madsviridae
	unique_spacer_783	Caudoviricetes	VOC2	Salasmaviridae
	unique_spacer_783	Caudoviricetes	VOC2	Salasmaviridae
	unique_spacer_784	Caudoviricetes	VOC2	Salasmaviridae
	unique_spacer_784	Caudoviricetes	VOC2	Salasmaviridae
	unique_spacer_787	Caudoviricetes	VOC1	Malteviridae
	unique_spacer_787	Caudoviricetes	VOC1	Alberteviridae
	unique_spacer_790	Caudoviricetes	VOC2	Salasmaviridae
	unique_spacer_790	Caudoviricetes	VOC2	Salasmaviridae
	unique_spacer_792	Caudoviricetes	VOC1	Madsviridae
	unique_spacer_792	Caudoviricetes	VOC1	Andreaviridae
	unique_spacer_796	Caudoviricetes	VOC2	Salasmaviridae
	unique_spacer_801	Faserviricetes	Tubulavirales	Morganviridae
	unique_spacer_802	Caudoviricetes	VOC1	Amandaviridae
	unique_spacer_802	Caudoviricetes	VOC1	Amandaviridae
	unique_spacer_802	Caudoviricetes	VOC1	Amandaviridae
	unique_spacer_802	Caudoviricetes	VOC1	Amandaviridae
	unique_spacer_802	Caudoviricetes	VOC1	Amandaviridae
	unique_spacer_802	Caudoviricetes	VOC1	Amandaviridae
	unique_spacer_802	Caudoviricetes	VOC1	Amandaviridae
	unique_spacer_804	Caudoviricetes	VOC1	Jeppeviridae
	unique_spacer_804	Caudoviricetes	VOC1	Jeppeviridae
	unique_spacer_804	Caudoviricetes	VOC1	Alberteviridae
	unique_spacer_804	Caudoviricetes	VOC1	Amandaviridae
	unique_spacer_804	Caudoviricetes	VOC1	Jeppeviridae
	unique_spacer_804	Caudoviricetes	VOC1	Jeppeviridae
	unique_spacer_806	Caudoviricetes	VOC2	Salasmaviridae
	unique_spacer_806	Caudoviricetes	VOC2	Salasmaviridae
	unique_spacer_812	Caudoviricetes	VOC1	Amandaviridae
	unique_spacer_812	Caudoviricetes	VOC1	Amandaviridae
	unique_spacer_816	Caudoviricetes	VOC2	Salasmaviridae
	unique_spacer_817	Caudoviricetes	VOC2	Salasmaviridae
	unique_spacer_817	Caudoviricetes	VOC2	Salasmaviridae
	unique_spacer_817	Caudoviricetes	VOC2	Salasmaviridae
	unique_spacer_818	Caudoviricetes	VOC1	Amandaviridae
	unique_spacer_822	Faserviricetes	Tubulavirales	Morganviridae
	unique_spacer_823	Caudoviricetes	VOC1	Amandaviridae
	unique_spacer_824	Caudoviricetes	VOC5	Stellaviridae
	unique_spacer_827	Caudoviricetes	VOC1	Andreaviridae
	unique_spacer_827	Caudoviricetes	VOC1	Andreaviridae
	unique_spacer_831	Caudoviricetes	VOC1	Alberteviridae
	unique_spacer_831	Caudoviricetes	VOC1	Alberteviridae
	unique_spacer_831	Caudoviricetes	VOC1	Alberteviridae
	unique_spacer_833	Caudoviricetes	VOC1	Madsviridae
	unique_spacer_833	Caudoviricetes	VOC1	Madsviridae
	unique_spacer_833	Caudoviricetes	VOC1	Madsviridae
	unique_spacer_833	Caudoviricetes	VOC1	Andreaviridae
	unique_spacer_834	Caudoviricetes	VOC1	Amandaviridae
	unique_spacer_834	Caudoviricetes	VOC1	Amandaviridae
	unique_spacer_844	Caudoviricetes	VOC2	Salasmaviridae
	unique_spacer_844	Caudoviricetes	VOC2	Salasmaviridae
	unique_spacer_844	Caudoviricetes	VOC2	Salasmaviridae
	unique_spacer_849	Caudoviricetes	VOC2	Salasmaviridae
	unique_spacer_858	Faserviricetes	Tubulavirales	Morganviridae
	unique_spacer_858	Faserviricetes	Tubulavirales	Morganviridae
	unique_spacer_858	Faserviricetes	Tubulavirales	Morganviridae
	unique_spacer_858	Faserviricetes	Tubulavirales	Morganviridae
	unique_spacer_858	Faserviricetes	Tubulavirales	Morganviridae
	unique_spacer_858	Faserviricetes	Tubulavirales	Morganviridae
	unique_spacer_858	Faserviricetes	Tubulavirales	Morganviridae
	unique_spacer_858	Faserviricetes	Tubulavirales	Morganviridae
	unique_spacer_858	Faserviricetes	Tubulavirales	Morganviridae
	unique_spacer_858	Faserviricetes	Tubulavirales	Morganviridae
	unique_spacer_858	Faserviricetes	Tubulavirales	Morganviridae
	unique_spacer_858	Faserviricetes	Tubulavirales	Morganviridae
	unique_spacer_858	Faserviricetes	Tubulavirales	Morganviridae
	unique_spacer_858	Faserviricetes	Tubulavirales	Morganviridae
	unique_spacer_859	Faserviricetes	Tubulavirales	Livviridae
	unique_spacer_859	Faserviricetes	Tubulavirales	Morganviridae
	unique_spacer_859	Faserviricetes	Tubulavirales	Morganviridae
	unique_spacer_859	Faserviricetes	Tubulavirales	Livviridae
	unique_spacer_859	Faserviricetes	Tubulavirales	Morganviridae
	unique_spacer_862	Faserviricetes	Tubulavirales	Ellaviridae
	unique_spacer_862	Faserviricetes	Tubulavirales	Ellaviridae
	unique_spacer_863	Faserviricetes	Tubulavirales	Ellaviridae
	unique_spacer_865	Faserviricetes	Tubulavirales	Ellaviridae
	unique_spacer_865	Faserviricetes	Tubulavirales	Ellaviridae
	unique_spacer_865	Faserviricetes	Tubulavirales	Ellaviridae
	unique_spacer_865	Faserviricetes	Tubulavirales	Ellaviridae
	unique_spacer_865	Faserviricetes	Tubulavirales	Ellaviridae
	unique_spacer_865	Faserviricetes	Tubulavirales	Ellaviridae
	unique_spacer_865	Faserviricetes	Tubulavirales	Ellaviridae
	unique_spacer_866	Faserviricetes	Tubulavirales	Ellaviridae
	unique_spacer_866	Faserviricetes	Tubulavirales	Ellaviridae
	unique_spacer_866	Faserviricetes	Tubulavirales	Ellaviridae
	unique_spacer_867	Faserviricetes	Tubulavirales	Ellaviridae
	unique_spacer_867	Faserviricetes	Tubulavirales	Ellaviridae
	unique_spacer_868	Caudoviricetes	VOC1	Hannibalviridae
	unique_spacer_868	Caudoviricetes	VOC1	Hannibalviridae
	unique_spacer_868	Caudoviricetes	VOC1	Hannibalviridae
	unique_spacer_868	Caudoviricetes	VOC1	Hannibalviridae
	unique_spacer_868	Caudoviricetes	VOC1	Hannibalviridae
	unique_spacer_868	Caudoviricetes	VOC1	Hannibalviridae
	unique_spacer_868	Caudoviricetes	VOC1	Hannibalviridae
	unique_spacer_868	Caudoviricetes	VOC1	Hannibalviridae
	unique_spacer_868	Caudoviricetes	VOC1	Hannibalviridae
	unique_spacer_868	Caudoviricetes	VOC1	Hannibalviridae
	unique_spacer_869	Caudoviricetes	VOC1	Gustavviridae
	unique_spacer_870	Caudoviricetes	VOC1	Tildeviridae
	unique_spacer_870	Caudoviricetes	VOC1	Tildeviridae
	unique_spacer_873	Caudoviricetes	VOC1	Agneteviridae
	unique_spacer_873	Caudoviricetes	VOC1	Agneteviridae
	unique_spacer_873	Caudoviricetes	VOC1	Agneteviridae
	unique_spacer_873	Caudoviricetes	VOC1	Agneteviridae
	unique_spacer_873	Caudoviricetes	VOC1	Agneteviridae
	unique_spacer_873	Caudoviricetes	VOC1	Agneteviridae
	unique_spacer_873	Caudoviricetes	VOC1	Agneteviridae
	unique_spacer_873	Caudoviricetes	VOC1	Agneteviridae
	unique_spacer_873	Caudoviricetes	VOC1	Agneteviridae
	unique_spacer_873	Caudoviricetes	VOC1	Agneteviridae
	unique_spacer_873	Caudoviricetes	VOC1	Agneteviridae
	unique_spacer_873	Caudoviricetes	VOC1	Agneteviridae
	unique_spacer_873	Caudoviricetes	VOC1	Agneteviridae
	unique_spacer_874	Caudoviricetes	VOC1	Tildeviridae
	unique_spacer_874	Caudoviricetes	VOC1	Elenaviridae
	unique_spacer_874	Caudoviricetes	VOC1	Valdemarviridae
	unique_spacer_874	Caudoviricetes	VOC1	Valdemarviridae
	unique_spacer_876	Caudoviricetes	VOC1	Tildeviridae
	unique_spacer_876	Caudoviricetes	VOC1	Tildeviridae
	unique_spacer_877	Faserviricetes	Tubulavirales	Morganviridae
	unique_spacer_877	Faserviricetes	Tubulavirales	Morganviridae
	unique_spacer_877	Faserviricetes	Tubulavirales	Morganviridae
	unique_spacer_877	Faserviricetes	Tubulavirales	Morganviridae
	unique_spacer_877	Caudoviricetes	VOC1	Madsviridae
	unique_spacer_877	Faserviricetes	Tubulavirales	Morganviridae
	unique_spacer_878	Faserviricetes	Tubulavirales	Ellaviridae
	unique_spacer_878	Faserviricetes	Tubulavirales	Ellaviridae
	unique_spacer_878	Faserviricetes	Tubulavirales	Ellaviridae
	unique_spacer_880	Caudoviricetes	VOC1	Agneteviridae
	unique_spacer_880	Caudoviricetes	VOC1	Agneteviridae
	unique_spacer_880	Caudoviricetes	VOC1	Agneteviridae
	unique_spacer_880	Caudoviricetes	VOC1	Agneteviridae
	unique_spacer_880	Caudoviricetes	VOC1	Agneteviridae
	unique_spacer_880	Caudoviricetes	VOC1	Agneteviridae
	unique_spacer_880	Caudoviricetes	VOC1	Agneteviridae
	unique_spacer_880	Caudoviricetes	VOC1	Agneteviridae
	unique_spacer_880	Caudoviricetes	VOC1	Agneteviridae
	unique_spacer_880	Caudoviricetes	VOC1	Agneteviridae
	unique_spacer_880	Caudoviricetes	VOC1	Agneteviridae
	unique_spacer_880	Caudoviricetes	VOC1	Agneteviridae
	unique_spacer_881	Faserviricetes	Tubulavirales	Ellaviridae
	unique_spacer_881	Faserviricetes	Tubulavirales	Ellaviridae
	unique_spacer_881	Faserviricetes	Tubulavirales	Ellaviridae
	unique_spacer_881	Faserviricetes	Tubulavirales	Ellaviridae
	unique_spacer_881	Faserviricetes	Tubulavirales	Ellaviridae
	unique_spacer_881	Faserviricetes	Tubulavirales	Ellaviridae
	unique_spacer_881	Faserviricetes	Tubulavirales	Ellaviridae
	unique_spacer_882	Caudoviricetes	VOC3	Peterviridae
	unique_spacer_882	Caudoviricetes	VOC1	Alberteviridae
	unique_spacer_882	Caudoviricetes	VOC1	Jeppeviridae
	unique_spacer_882	Caudoviricetes	VOC2	Ronjaviridae
	unique_spacer_882	Caudoviricetes	VOC3	Peterviridae
	unique_spacer_882	Caudoviricetes	VOC1	Alberteviridae
	unique_spacer_882	Caudoviricetes	VOC1	Alberteviridae
	unique_spacer_882	Caudoviricetes	VOC3	Peterviridae
	unique_spacer_882	Caudoviricetes	VOC1	Alberteviridae
	unique_spacer_882	Caudoviricetes	VOC1	Alberteviridae
	unique_spacer_882	Caudoviricetes	VOC1	Alberteviridae
	unique_spacer_882	Caudoviricetes	VOC1	Alberteviridae
	unique_spacer_882	Caudoviricetes	VOC3	Peterviridae
	unique_spacer_882	Caudoviricetes	VOC1	Alberteviridae
	unique_spacer_882	Caudoviricetes	VOC3	Peterviridae
	unique_spacer_882	Caudoviricetes	VOC1	Alberteviridae
	unique_spacer_882	Caudoviricetes	VOC1	Alberteviridae
	unique_spacer_882	Caudoviricetes	VOC1	Alberteviridae
	unique_spacer_882	Caudoviricetes	VOC1	Alberteviridae
	unique_spacer_882	Caudoviricetes	VOC3	Peterviridae
	unique_spacer_882	Caudoviricetes	VOC3	Peterviridae
	unique_spacer_882	Caudoviricetes	VOC1	Alberteviridae
	unique_spacer_882	Caudoviricetes	VOC1	Alberteviridae
	unique_spacer_882	Caudoviricetes	VOC3	Peterviridae
	unique_spacer_882	Caudoviricetes	VOC1	Alberteviridae
	unique_spacer_882	Caudoviricetes	VOC3	Peterviridae
	unique_spacer_882	Caudoviricetes	VOC3	Peterviridae
	unique_spacer_882	Caudoviricetes	VOC1	Alberteviridae
	unique_spacer_882	Caudoviricetes	VOC3	Peterviridae
	unique_spacer_882	Caudoviricetes	VOC3	Peterviridae
	unique_spacer_882	Caudoviricetes	VOC1	Alberteviridae
	unique_spacer_882	Caudoviricetes	VOC3	Peterviridae
	unique_spacer_882	Caudoviricetes	VOC1	Alberteviridae
	unique_spacer_882	Caudoviricetes	VOC3	Peterviridae
	unique_spacer_882	Caudoviricetes	VOC3	Peterviridae
	unique_spacer_882	Caudoviricetes	VOC3	Peterviridae
	unique_spacer_885	Caudoviricetes	VOC2	Silkeviridae
	unique_spacer_885	Caudoviricetes	VOC2	Silkeviridae
	unique_spacer_887	Caudoviricetes	VOC1	Jeppeviridae
	unique_spacer_887	Caudoviricetes	VOC1	Jeppeviridae
	unique_spacer_887	Caudoviricetes	VOC1	Jeppeviridae
	unique_spacer_887	Caudoviricetes	VOC1	Jeppeviridae
	unique_spacer_887	Caudoviricetes	VOC1	Jeppeviridae
	unique_spacer_893	Caudoviricetes	VOC2	Salasmaviridae
	unique_spacer_919	Malgrandaviricetes	Petitvirales	Alpaviridae
	unique_spacer_919	Malgrandaviricetes	Petitvirales	Alpaviridae
	unique_spacer_919	Malgrandaviricetes	Petitvirales	Alpaviridae
	unique_spacer_919	Malgrandaviricetes	Petitvirales	Alpaviridae
	unique_spacer_919	Malgrandaviricetes	Petitvirales	Alpaviridae
	unique_spacer_919	Malgrandaviricetes	Petitvirales	Alpaviridae
	unique_spacer_919	Malgrandaviricetes	Petitvirales	Alpaviridae
	unique_spacer_919	Malgrandaviricetes	Petitvirales	Alpaviridae
	unique_spacer_919	Malgrandaviricetes	Petitvirales	Alpaviridae
	unique_spacer_919	Malgrandaviricetes	Petitvirales	Alpaviridae
	unique_spacer_919	Malgrandaviricetes	Petitvirales	Alpaviridae
	unique_spacer_919	Malgrandaviricetes	Petitvirales	Alpaviridae
	unique_spacer_919	Malgrandaviricetes	Petitvirales	Alpaviridae
	unique_spacer_919	Malgrandaviricetes	Petitvirales	Alpaviridae
	unique_spacer_919	Malgrandaviricetes	Petitvirales	Alpaviridae
	unique_spacer_919	Malgrandaviricetes	Petitvirales	Alpaviridae
	unique_spacer_919	Malgrandaviricetes	Petitvirales	Alpaviridae
	unique_spacer_919	Malgrandaviricetes	Petitvirales	Alpaviridae
	unique_spacer_919	Malgrandaviricetes	Petitvirales	Alpaviridae
	unique_spacer_919	Malgrandaviricetes	Petitvirales	Alpaviridae
	unique_spacer_919	Malgrandaviricetes	Petitvirales	Alpaviridae
	unique_spacer_919	Malgrandaviricetes	Petitvirales	Alpaviridae
	unique_spacer_919	Malgrandaviricetes	Petitvirales	Alpaviridae
	unique_spacer_919	Malgrandaviricetes	Petitvirales	Alpaviridae
	unique_spacer_919	Malgrandaviricetes	Petitvirales	Alpaviridae
	unique_spacer_919	Malgrandaviricetes	Petitvirales	Alpaviridae
	unique_spacer_919	Malgrandaviricetes	Petitvirales	Alpaviridae
	unique_spacer_919	Malgrandaviricetes	Petitvirales	Alpaviridae
	unique_spacer_919	Malgrandaviricetes	Petitvirales	Alpaviridae
	unique_spacer_919	Malgrandaviricetes	Petitvirales	Alpaviridae
	unique_spacer_920	Caudoviricetes	Crassvirales	Arnviridae
	unique_spacer_920	Caudoviricetes	Crassvirales	Arnviridae
	unique_spacer_921	Caudoviricetes	VOC5	Evaviridae
	unique_spacer_921	Caudoviricetes	VOC5	Evaviridae
	unique_spacer_921	Caudoviricetes	VOC5	Evaviridae
	unique_spacer_921	Caudoviricetes	VOC5	Evaviridae
	unique_spacer_921	Caudoviricetes	VOC5	Evaviridae
	unique_spacer_921	Caudoviricetes	VOC5	Evaviridae
	unique_spacer_921	Caudoviricetes	VOC5	Evaviridae
	unique_spacer_921	Caudoviricetes	VOC5	Evaviridae
	unique_spacer_921	Caudoviricetes	VOC5	Evaviridae
	unique_spacer_921	Caudoviricetes	VOC5	Evaviridae
	unique_spacer_926	Caudoviricetes	Crassvirales	Arnviridae
	unique_spacer_926	Caudoviricetes	Crassvirales	Arnviridae
	unique_spacer_926	Caudoviricetes	Crassvirales	Arnviridae
	unique_spacer_928	Malgrandaviricetes	Petitvirales	Alpaviridae
	unique_spacer_931	Malgrandaviricetes	Petitvirales	Alpaviridae
	unique_spacer_931	Malgrandaviricetes	Petitvirales	Alpaviridae
	unique_spacer_931	Malgrandaviricetes	Petitvirales	Alpaviridae
	unique_spacer_931	Malgrandaviricetes	Petitvirales	Alpaviridae
	unique_spacer_931	Malgrandaviricetes	Petitvirales	Alpaviridae
	unique_spacer_931	Malgrandaviricetes	Petitvirales	Alpaviridae
	unique_spacer_931	Malgrandaviricetes	Petitvirales	Alpaviridae
	unique_spacer_931	Malgrandaviricetes	Petitvirales	Alpaviridae
	unique_spacer_931	Malgrandaviricetes	Petitvirales	Alpaviridae
	unique_spacer_931	Malgrandaviricetes	Petitvirales	Alpaviridae
	unique_spacer_931	Malgrandaviricetes	Petitvirales	Alpaviridae
	unique_spacer_931	Malgrandaviricetes	Petitvirales	Alpaviridae
	unique_spacer_931	Malgrandaviricetes	Petitvirales	Alpaviridae
	unique_spacer_931	Malgrandaviricetes	Petitvirales	Alpaviridae
	unique_spacer_931	Malgrandaviricetes	Petitvirales	Alpaviridae
	unique_spacer_931	Malgrandaviricetes	Petitvirales	Alpaviridae
	unique_spacer_931	Malgrandaviricetes	Petitvirales	Alpaviridae
	unique_spacer_931	Malgrandaviricetes	Petitvirales	Alpaviridae
	unique_spacer_931	Malgrandaviricetes	Petitvirales	Alpaviridae
	unique_spacer_931	Malgrandaviricetes	Petitvirales	Alpaviridae
	unique_spacer_933	Malgrandaviricetes	Petitvirales	Alpaviridae
	unique_spacer_933	Malgrandaviricetes	Petitvirales	Alpaviridae
	unique_spacer_933	Malgrandaviricetes	Petitvirales	Alpaviridae
	unique_spacer_933	Malgrandaviricetes	Petitvirales	Alpaviridae
	unique_spacer_936	Malgrandaviricetes	Petitvirales	Alpaviridae
	unique_spacer_938	Caudoviricetes	VOC2	Lasseviridae
	unique_spacer_939	Malgrandaviricetes	Petitvirales	Alpaviridae
	unique_spacer_939	Malgrandaviricetes	Petitvirales	Alpaviridae
	unique_spacer_939	Malgrandaviricetes	Petitvirales	Alpaviridae
	unique_spacer_939	Malgrandaviricetes	Petitvirales	Alpaviridae
	unique_spacer_939	Malgrandaviricetes	Petitvirales	Alpaviridae
	unique_spacer_939	Malgrandaviricetes	Petitvirales	Alpaviridae
	unique_spacer_939	Malgrandaviricetes	Petitvirales	Alpaviridae
	unique_spacer_939	Malgrandaviricetes	Petitvirales	Alpaviridae
	unique_spacer_939	Malgrandaviricetes	Petitvirales	Alpaviridae
	unique_spacer_940	Caudoviricetes	Crassvirales	Rigmorviridae
	unique_spacer_941	Malgrandaviricetes	Petitvirales	Alpaviridae
	unique_spacer_941	Malgrandaviricetes	Petitvirales	Alpaviridae
	unique_spacer_941	Malgrandaviricetes	Petitvirales	Alpaviridae
	unique_spacer_941	Malgrandaviricetes	Petitvirales	Alpaviridae
	unique_spacer_941	Malgrandaviricetes	Petitvirales	Alpaviridae
	unique_spacer_941	Malgrandaviricetes	Petitvirales	Alpaviridae
	unique_spacer_941	Malgrandaviricetes	Petitvirales	Alpaviridae
	unique_spacer_941	Malgrandaviricetes	Petitvirales	Alpaviridae
	unique_spacer_941	Malgrandaviricetes	Petitvirales	Alpaviridae
	unique_spacer_941	Malgrandaviricetes	Petitvirales	Alpaviridae
	unique_spacer_941	Malgrandaviricetes	Petitvirales	Alpaviridae
	unique_spacer_941	Malgrandaviricetes	Petitvirales	Alpaviridae
	unique_spacer_941	Malgrandaviricetes	Petitvirales	Alpaviridae
	unique_spacer_949	Caudoviricetes	VOC5	Evaviridae
	unique_spacer_949	Caudoviricetes	VOC5	Evaviridae
	unique_spacer_953	Caudoviricetes	VOC5	Evaviridae
	unique_spacer_953	Caudoviricetes	VOC5	Evaviridae
	unique_spacer_953	Caudoviricetes	VOC5	Evaviridae
	unique_spacer_953	Caudoviricetes	VOC5	Evaviridae
	unique_spacer_954	Caudoviricetes	VOC5	Evaviridae
	unique_spacer_954	Caudoviricetes	VOC5	Evaviridae
	unique_spacer_954	Caudoviricetes	VOC5	Evaviridae
	unique_spacer_954	Caudoviricetes	VOC5	Evaviridae
	unique_spacer_954	Caudoviricetes	VOC5	Evaviridae
	unique_spacer_954	Caudoviricetes	VOC5	Evaviridae
	unique_spacer_954	Caudoviricetes	VOC5	Evaviridae
	unique_spacer_954	Caudoviricetes	VOC5	Evaviridae
	unique_spacer_958	Caudoviricetes	VOC5	Evaviridae
	unique_spacer_958	Caudoviricetes	VOC5	Evaviridae
	unique_spacer_959	Caudoviricetes	VOC5	Evaviridae
	unique_spacer_959	Caudoviricetes	VOC5	Evaviridae
	unique_spacer_959	Caudoviricetes	VOC5	Evaviridae
	unique_spacer_959	Caudoviricetes	VOC5	Evaviridae
	unique_spacer_959	Caudoviricetes	VOC5	Evaviridae
	unique_spacer_959	Caudoviricetes	VOC5	Evaviridae
	unique_spacer_959	Caudoviricetes	VOC5	Evaviridae
	unique_spacer_959	Caudoviricetes	VOC5	Evaviridae
	unique_spacer_959	Caudoviricetes	VOC5	Evaviridae
	unique_spacer_959	Caudoviricetes	VOC5	Evaviridae
	unique_spacer_960	Caudoviricetes	Crassvirales	Arnviridae
	unique_spacer_961	Malgrandaviricetes	Petitvirales	Inesviridae
	unique_spacer_961	Malgrandaviricetes	Petitvirales	Inesviridae
	unique_spacer_968	Caudoviricetes	VOC2	Salasmaviridae
	unique_spacer_969	Caudoviricetes	VOC4	Justinviridae
	unique_spacer_969	Caudoviricetes	VOC4	Justinviridae
	unique_spacer_969	Caudoviricetes	VOC4	Justinviridae
	unique_spacer_969	Caudoviricetes	VOC4	Justinviridae
	unique_spacer_969	Caudoviricetes	VOC4	Justinviridae
	unique_spacer_969	Caudoviricetes	VOC4	Justinviridae
	unique_spacer_969	Caudoviricetes	VOC4	Justinviridae
	unique_spacer_969	Caudoviricetes	VOC4	Justinviridae
	unique_spacer_969	Caudoviricetes	VOC4	Justinviridae
	unique_spacer_969	Caudoviricetes	VOC4	Justinviridae
	unique_spacer_972	Caudoviricetes	VOC2	Salasmaviridae
	unique_spacer_972	Caudoviricetes	VOC2	Salasmaviridae
	unique_spacer_972	Caudoviricetes	VOC2	Salasmaviridae
	unique_spacer_972	Caudoviricetes	VOC2	Salasmaviridae
	unique_spacer_972	Caudoviricetes	VOC2	Salasmaviridae
	unique_spacer_972	Caudoviricetes	VOC2	Salasmaviridae
	unique_spacer_972	Caudoviricetes	VOC2	Salasmaviridae
	unique_spacer_976	Caudoviricetes	VOC2	Salasmaviridae
	unique_spacer_976	Caudoviricetes	VOC2	Salasmaviridae
	unique_spacer_976	Caudoviricetes	VOC2	Salasmaviridae
	unique_spacer_978	Caudoviricetes	VOC2	Selmaviridae
	unique_spacer_978	Caudoviricetes	VOC2	Selmaviridae
	unique_spacer_978	Caudoviricetes	VOC2	Selmaviridae
	unique_spacer_978	Caudoviricetes	VOC2	Selmaviridae
	unique_spacer_978	Caudoviricetes	VOC2	Selmaviridae
	unique_spacer_978	Caudoviricetes	VOC2	Selmaviridae
	unique_spacer_978	Caudoviricetes	VOC2	Selmaviridae
	unique_spacer_978	Caudoviricetes	VOC2	Selmaviridae
	unique_spacer_980	Caudoviricetes	VOC2	Selmaviridae
	unique_spacer_980	Caudoviricetes	VOC2	Selmaviridae
	unique_spacer_980	Caudoviricetes	VOC2	Selmaviridae
	unique_spacer_980	Caudoviricetes	VOC2	Selmaviridae
	unique_spacer_980	Caudoviricetes	VOC2	Selmaviridae
	unique_spacer_980	Caudoviricetes	VOC2	Selmaviridae
	unique_spacer_980	Caudoviricetes	VOC2	Selmaviridae
	unique_spacer_980	Caudoviricetes	VOC2	Selmaviridae
	unique_spacer_980	Caudoviricetes	VOC2	Selmaviridae
	unique_spacer_980	Caudoviricetes	VOC2	Selmaviridae
	unique_spacer_980	Caudoviricetes	VOC2	Selmaviridae
	unique_spacer_980	Caudoviricetes	VOC2	Selmaviridae
	unique_spacer_980	Caudoviricetes	VOC2	Selmaviridae
	unique_spacer_980	Caudoviricetes	VOC2	Selmaviridae
	unique_spacer_984	Caudoviricetes	VOC2	Najaviridae
	unique_spacer_985	Caudoviricetes	VOC6	Sisseviridae
	unique_spacer_989	Caudoviricetes	VOC4	Hubertviridae
	unique_spacer_989	Caudoviricetes	VOC4	Hubertviridae
	unique_spacer_989	Caudoviricetes	VOC4	Hubertviridae
	unique_spacer_989	Caudoviricetes	VOC4	Hubertviridae
	unique_spacer_1006	Caudoviricetes	VOC2	Selmaviridae
	unique_spacer_1006	Caudoviricetes	VOC2	Selmaviridae
	unique_spacer_1006	Caudoviricetes	VOC2	Selmaviridae
	unique_spacer_1006	Caudoviricetes	VOC2	Selmaviridae
	unique_spacer_1007	Caudoviricetes	VOC2	Selmaviridae
	unique_spacer_1007	Caudoviricetes	VOC2	Selmaviridae
	unique_spacer_1007	Caudoviricetes	VOC2	Selmaviridae
	unique_spacer_1012	Faserviricetes	Tubulavirales	Sifviridae
	unique_spacer_1021	Caudoviricetes	VOC2	Selmaviridae
	unique_spacer_1021	Caudoviricetes	VOC2	Selmaviridae
	unique_spacer_1021	Caudoviricetes	VOC2	Selmaviridae
	unique_spacer_1021	Caudoviricetes	VOC2	Selmaviridae
	unique_spacer_1021	Caudoviricetes	VOC2	Selmaviridae
	unique_spacer_1026	Caudoviricetes	VOC4	Justinviridae
	unique_spacer_1026	Caudoviricetes	VOC4	Helenaviridae
	unique_spacer_1026	Caudoviricetes	VOC4	Justinviridae
	unique_spacer_1026	Caudoviricetes	VOC4	Justinviridae
	unique_spacer_1026	Caudoviricetes	VOC4	Justinviridae
	unique_spacer_1027	Faserviricetes	Tubulavirales	Sifviridae
	unique_spacer_1035	Caudoviricetes	VOC1	Madsviridae
	unique_spacer_1035	Caudoviricetes	VOC2	Rosaviridae
	unique_spacer_1041	Caudoviricetes	VOC1	Johanviridae
	unique_spacer_1044	Caudoviricetes	VOC2	Mateoviridae
	unique_spacer_1044	Caudoviricetes	VOC2	Mateoviridae
	unique_spacer_1044	Caudoviricetes	VOC2	Mateoviridae
	unique_spacer_1044	Caudoviricetes	VOC2	Mateoviridae
	unique_spacer_1045	Caudoviricetes	VOC1	Madsviridae
	unique_spacer_1046	Caudoviricetes	VOC8	Bellaviridae
	unique_spacer_1049	Caudoviricetes	VOC8	Bellaviridae
	unique_spacer_1050	Caudoviricetes	VOC8	Bellaviridae
	unique_spacer_1063	Caudoviricetes	VOC2	Liamviridae
	unique_spacer_1066	Caudoviricetes	VOC1	Asgerviridae
	unique_spacer_1073	Caudoviricetes	VOC1	Madsviridae
	unique_spacer_1073	Caudoviricetes	VOC1	Madsviridae
	unique_spacer_1073	Caudoviricetes	VOC1	Madsviridae
	unique_spacer_1073	Caudoviricetes	VOC1	Madsviridae
	unique_spacer_1073	Caudoviricetes	VOC1	Madsviridae
	unique_spacer_1073	Caudoviricetes	VOC1	Madsviridae
	unique_spacer_1073	Caudoviricetes	VOC1	Madsviridae
	unique_spacer_1079	Caudoviricetes	VOC2	Sigridviridae
	unique_spacer_1092	Caudoviricetes	VOC2	Sigridviridae
	unique_spacer_1096	Caudoviricetes	VOC1	Madsviridae
	unique_spacer_1096	Caudoviricetes	VOC1	Madsviridae
	unique_spacer_1096	Caudoviricetes	VOC1	Madsviridae
	unique_spacer_1096	Caudoviricetes	VOC1	Madsviridae
	unique_spacer_1096	Caudoviricetes	VOC1	Madsviridae
	unique_spacer_1096	Caudoviricetes	VOC1	Madsviridae
	unique_spacer_1096	Caudoviricetes	VOC1	Madsviridae
	unique_spacer_1096	Caudoviricetes	VOC1	Madsviridae
	unique_spacer_1096	Caudoviricetes	VOC1	Madsviridae
	unique_spacer_1096	Caudoviricetes	VOC1	Madsviridae
	unique_spacer_1099	Caudoviricetes	VOC1	Alvildaviridae
	unique_spacer_1099	Caudoviricetes	VOC1	Alvildaviridae
	unique_spacer_1103	Caudoviricetes	VOC3	Bertramviridae
	unique_spacer_1104	Caudoviricetes	VOC1	Estherviridae
	unique_spacer_1104	Caudoviricetes	VOC1	Estherviridae
	unique_spacer_1104	Caudoviricetes	VOC1	Estherviridae
	unique_spacer_1104	Caudoviricetes	VOC1	Estherviridae
	unique_spacer_1104	Caudoviricetes	VOC1	Estherviridae
	unique_spacer_1105	Caudoviricetes	VOC8	Siljaviridae
	unique_spacer_1106	Caudoviricetes	VOC3	Peterviridae
	unique_spacer_1109	Caudoviricetes	VOC1	Alexanderviridae
	unique_spacer_1109	Caudoviricetes	VOC1	Alexanderviridae
	unique_spacer_1109	Caudoviricetes	VOC1	Alexanderviridae
	unique_spacer_1110	Caudoviricetes	VOC3	Markviridae
	unique_spacer_1110	Caudoviricetes	VOC3	Markviridae
	unique_spacer_1111	Malgrandaviricetes	Petitvirales	Alpaviridae
	unique_spacer_1111	Malgrandaviricetes	Petitvirales	Alpaviridae
	unique_spacer_1111	Malgrandaviricetes	Petitvirales	Alpaviridae
	unique_spacer_1111	Malgrandaviricetes	Petitvirales	Alpaviridae
	unique_spacer_1111	Malgrandaviricetes	Petitvirales	Alpaviridae
	unique_spacer_1111	Malgrandaviricetes	Petitvirales	Alpaviridae
	unique_spacer_1111	Malgrandaviricetes	Petitvirales	Alpaviridae
	unique_spacer_1111	Malgrandaviricetes	Petitvirales	Alpaviridae
	unique_spacer_1111	Malgrandaviricetes	Petitvirales	Alpaviridae
	unique_spacer_1111	Malgrandaviricetes	Petitvirales	Alpaviridae
	unique_spacer_1112	Caudoviricetes	VOC1	Madsviridae
	unique_spacer_1112	Caudoviricetes	VOC1	Madsviridae
	unique_spacer_1119	Caudoviricetes	VOC2	Sigridviridae
	unique_spacer_1121	Caudoviricetes	VOC1	Estherviridae
	unique_spacer_1123	Caudoviricetes	VOC1	Amandaviridae
	unique_spacer_1123	Caudoviricetes	VOC1	Amandaviridae
	unique_spacer_1123	Caudoviricetes	VOC1	Amandaviridae
	unique_spacer_1123	Caudoviricetes	VOC1	Amandaviridae
	unique_spacer_1123	Caudoviricetes	VOC1	Amandaviridae
	unique_spacer_1126	Caudoviricetes	VOC3	Idaviridae
	unique_spacer_1129	Malgrandaviricetes	Petitvirales	Alpaviridae
	unique_spacer_1129	Malgrandaviricetes	Petitvirales	Alpaviridae
	unique_spacer_1129	Malgrandaviricetes	Petitvirales	Alpaviridae
	unique_spacer_1129	Malgrandaviricetes	Petitvirales	Alpaviridae
	unique_spacer_1129	Malgrandaviricetes	Petitvirales	Alpaviridae
	unique_spacer_1130	Caudoviricetes	VOC1	Madsviridae
	unique_spacer_1130	Caudoviricetes	VOC1	Madsviridae
	unique_spacer_1130	Caudoviricetes	VOC1	Madsviridae
	unique_spacer_1131	Malgrandaviricetes	Petitvirales	Alpaviridae
	unique_spacer_1131	Malgrandaviricetes	Petitvirales	Alpaviridae
	unique_spacer_1131	Malgrandaviricetes	Petitvirales	Alpaviridae
	unique_spacer_1131	Malgrandaviricetes	Petitvirales	Alpaviridae
	unique_spacer_1131	Malgrandaviricetes	Petitvirales	Alpaviridae
	unique_spacer_1131	Malgrandaviricetes	Petitvirales	Alpaviridae
	unique_spacer_1131	Malgrandaviricetes	Petitvirales	Alpaviridae
	unique_spacer_1131	Malgrandaviricetes	Petitvirales	Alpaviridae
	unique_spacer_1131	Malgrandaviricetes	Petitvirales	Alpaviridae
	unique_spacer_1131	Malgrandaviricetes	Petitvirales	Alpaviridae
	unique_spacer_1134	Caudoviricetes	VOC1	Alvildaviridae
	unique_spacer_1144	Caudoviricetes	VOC3	Markviridae
	unique_spacer_1144	Caudoviricetes	VOC3	Markviridae
	unique_spacer_1144	Caudoviricetes	VOC3	Markviridae
	unique_spacer_1144	Caudoviricetes	VOC3	Markviridae
	unique_spacer_1147	Caudoviricetes	VOC5	Hannahviridae
	unique_spacer_1147	Caudoviricetes	VOC5	Hannahviridae
	unique_spacer_1147	Caudoviricetes	VOC5	Hannahviridae
	unique_spacer_1147	Caudoviricetes	VOC5	Hannahviridae
	unique_spacer_1148	Caudoviricetes	VOC1	Alexanderviridae
	unique_spacer_1148	Caudoviricetes	VOC1	Alexanderviridae
	unique_spacer_1148	Caudoviricetes	VOC1	Alexanderviridae
	unique_spacer_1149	Caudoviricetes	VOC4	Astaviridae
	unique_spacer_1149	Caudoviricetes	VOC2	Rosaviridae
	unique_spacer_1149	Caudoviricetes	VOC2	Rosaviridae
	unique_spacer_1149	Caudoviricetes	VOC2	Rosaviridae
	unique_spacer_1149	Caudoviricetes	VOC2	Rosaviridae
	unique_spacer_1149	Caudoviricetes	VOC2	Rosaviridae
	unique_spacer_1149	Caudoviricetes	VOC4	Astaviridae
	unique_spacer_1149	Caudoviricetes	VOC4	Astaviridae
	unique_spacer_1149	Caudoviricetes	VOC4	Astaviridae
	unique_spacer_1149	Caudoviricetes	VOC2	Rosaviridae
	unique_spacer_1149	Caudoviricetes	VOC4	Astaviridae
	unique_spacer_1149	Caudoviricetes	VOC4	Astaviridae
	unique_spacer_1149	Caudoviricetes	VOC2	Rosaviridae
	unique_spacer_1149	Caudoviricetes	VOC4	Astaviridae
	unique_spacer_1150	Caudoviricetes	VOC8	Bellaviridae
	unique_spacer_1152	Caudoviricetes	VOC3	Bertramviridae
	unique_spacer_1153	Caudoviricetes	VOC1	Alexanderviridae
	unique_spacer_1153	Caudoviricetes	VOC1	Alexanderviridae
	unique_spacer_1153	Caudoviricetes	VOC1	Alexanderviridae
	unique_spacer_1155	Caudoviricetes	VOC11	Kayaviridae
	unique_spacer_1155	Caudoviricetes	VOC11	Kayaviridae
	unique_spacer_1155	Caudoviricetes	VOC11	Kayaviridae
	unique_spacer_1155	Caudoviricetes	VOC11	Kayaviridae
	unique_spacer_1155	Caudoviricetes	VOC11	Kayaviridae
	unique_spacer_1155	Caudoviricetes	VOC11	Kayaviridae
	unique_spacer_1156	Caudoviricetes	VOC1	Madsviridae
	unique_spacer_1156	Caudoviricetes	VOC1	Madsviridae
	unique_spacer_1156	Caudoviricetes	VOC1	Madsviridae
	unique_spacer_1156	Caudoviricetes	VOC1	Madsviridae
	unique_spacer_1156	Caudoviricetes	VOC1	Madsviridae
	unique_spacer_1159	Malgrandaviricetes	Petitvirales	Alpaviridae
	unique_spacer_1159	Malgrandaviricetes	Petitvirales	Alpaviridae
	unique_spacer_1159	Malgrandaviricetes	Petitvirales	Alpaviridae
	unique_spacer_1159	Malgrandaviricetes	Petitvirales	Alpaviridae
	unique_spacer_1159	Malgrandaviricetes	Petitvirales	Alpaviridae
	unique_spacer_1159	Malgrandaviricetes	Petitvirales	Alpaviridae
	unique_spacer_1160	Caudoviricetes	VOC3	Markviridae
	unique_spacer_1160	Caudoviricetes	VOC3	Markviridae
	unique_spacer_1160	Caudoviricetes	VOC3	Markviridae
	unique_spacer_1164	Caudoviricetes	VOC3	Peterviridae
	unique_spacer_1165	Caudoviricetes	VOC1	Estherviridae
	unique_spacer_1165	Caudoviricetes	VOC1	Estherviridae
	unique_spacer_1165	Caudoviricetes	VOC1	Estherviridae
	unique_spacer_1168	Caudoviricetes	VOC5	Hannahviridae
	unique_spacer_1168	Caudoviricetes	VOC5	Hannahviridae
	unique_spacer_1168	Caudoviricetes	VOC5	Hannahviridae
	unique_spacer_1170	Malgrandaviricetes	Petitvirales	Alpaviridae
	unique_spacer_1170	Malgrandaviricetes	Petitvirales	Alpaviridae
	unique_spacer_1170	Malgrandaviricetes	Petitvirales	Alpaviridae
	unique_spacer_1170	Malgrandaviricetes	Petitvirales	Alpaviridae
	unique_spacer_1170	Malgrandaviricetes	Petitvirales	Alpaviridae
	unique_spacer_1170	Malgrandaviricetes	Petitvirales	Alpaviridae
	unique_spacer_1170	Malgrandaviricetes	Petitvirales	Alpaviridae
	unique_spacer_1170	Malgrandaviricetes	Petitvirales	Alpaviridae
	unique_spacer_1170	Malgrandaviricetes	Petitvirales	Alpaviridae
	unique_spacer_1170	Malgrandaviricetes	Petitvirales	Alpaviridae
	unique_spacer_1170	Malgrandaviricetes	Petitvirales	Alpaviridae
	unique_spacer_1170	Malgrandaviricetes	Petitvirales	Alpaviridae
	unique_spacer_1170	Malgrandaviricetes	Petitvirales	Alpaviridae
	unique_spacer_1170	Malgrandaviricetes	Petitvirales	Alpaviridae
	unique_spacer_1170	Malgrandaviricetes	Petitvirales	Alpaviridae
	unique_spacer_1170	Malgrandaviricetes	Petitvirales	Alpaviridae
	unique_spacer_1170	Malgrandaviricetes	Petitvirales	Alpaviridae
	unique_spacer_1170	Malgrandaviricetes	Petitvirales	Alpaviridae
	unique_spacer_1170	Malgrandaviricetes	Petitvirales	Alpaviridae
	unique_spacer_1170	Malgrandaviricetes	Petitvirales	Alpaviridae
	unique_spacer_1170	Malgrandaviricetes	Petitvirales	Alpaviridae
	unique_spacer_1170	Malgrandaviricetes	Petitvirales	Alpaviridae
	unique_spacer_1170	Malgrandaviricetes	Petitvirales	Alpaviridae
	unique_spacer_1170	Malgrandaviricetes	Petitvirales	Alpaviridae
	unique_spacer_1170	Malgrandaviricetes	Petitvirales	Alpaviridae
	unique_spacer_1170	Malgrandaviricetes	Petitvirales	Alpaviridae
	unique_spacer_1170	Malgrandaviricetes	Petitvirales	Alpaviridae
	unique_spacer_1170	Malgrandaviricetes	Petitvirales	Alpaviridae
	unique_spacer_1170	Malgrandaviricetes	Petitvirales	Alpaviridae
	unique_spacer_1170	Malgrandaviricetes	Petitvirales	Alpaviridae
	unique_spacer_1170	Malgrandaviricetes	Petitvirales	Alpaviridae
	unique_spacer_1170	Malgrandaviricetes	Petitvirales	Alpaviridae
	unique_spacer_1170	Malgrandaviricetes	Petitvirales	Alpaviridae
	unique_spacer_1170	Malgrandaviricetes	Petitvirales	Alpaviridae
	unique_spacer_1172	Malgrandaviricetes	Petitvirales	Alpaviridae
	unique_spacer_1172	Malgrandaviricetes	Petitvirales	Alpaviridae
	unique_spacer_1172	Malgrandaviricetes	Petitvirales	Alpaviridae
	unique_spacer_1172	Malgrandaviricetes	Petitvirales	Alpaviridae
	unique_spacer_1172	Malgrandaviricetes	Petitvirales	Alpaviridae
	unique_spacer_1174	Malgrandaviricetes	Petitvirales	Alpaviridae
	unique_spacer_1174	Malgrandaviricetes	Petitvirales	Alpaviridae
	unique_spacer_1174	Malgrandaviricetes	Petitvirales	Alpaviridae
	unique_spacer_1174	Malgrandaviricetes	Petitvirales	Alpaviridae
	unique_spacer_1174	Malgrandaviricetes	Petitvirales	Alpaviridae
	unique_spacer_1179	Caudoviricetes	VOC3	Idaviridae
	unique_spacer_1179	Caudoviricetes	VOC3	Sebastianviridae
	unique_spacer_1179	Caudoviricetes	VOC3	Idaviridae
	unique_spacer_1181	Caudoviricetes	VOC3	Markviridae
	unique_spacer_1181	Caudoviricetes	VOC3	Markviridae
	unique_spacer_1181	Caudoviricetes	VOC3	Markviridae
	unique_spacer_1181	Caudoviricetes	VOC3	Markviridae
	unique_spacer_1181	Caudoviricetes	VOC3	Markviridae
	unique_spacer_1184	Malgrandaviricetes	Petitvirales	Alpaviridae
	unique_spacer_1184	Malgrandaviricetes	Petitvirales	Alpaviridae
	unique_spacer_1184	Malgrandaviricetes	Petitvirales	Alpaviridae
	unique_spacer_1184	Malgrandaviricetes	Petitvirales	Alpaviridae
	unique_spacer_1184	Malgrandaviricetes	Petitvirales	Alpaviridae
	unique_spacer_1184	Malgrandaviricetes	Petitvirales	Alpaviridae
	unique_spacer_1185	Malgrandaviricetes	Petitvirales	Alpaviridae
	unique_spacer_1185	Malgrandaviricetes	Petitvirales	Alpaviridae
	unique_spacer_1185	Malgrandaviricetes	Petitvirales	Alpaviridae
	unique_spacer_1185	Malgrandaviricetes	Petitvirales	Alpaviridae
	unique_spacer_1185	Malgrandaviricetes	Petitvirales	Alpaviridae
	unique_spacer_1185	Malgrandaviricetes	Petitvirales	Alpaviridae
	unique_spacer_1185	Malgrandaviricetes	Petitvirales	Alpaviridae
	unique_spacer_1185	Malgrandaviricetes	Petitvirales	Alpaviridae
	unique_spacer_1185	Malgrandaviricetes	Petitvirales	Alpaviridae
	unique_spacer_1185	Malgrandaviricetes	Petitvirales	Alpaviridae
	unique_spacer_1186	Caudoviricetes	VOC3	Peterviridae
	unique_spacer_1190	Malgrandaviricetes	Petitvirales	Alpaviridae
	unique_spacer_1190	Malgrandaviricetes	Petitvirales	Alpaviridae
	unique_spacer_1190	Malgrandaviricetes	Petitvirales	Alpaviridae
	unique_spacer_1190	Malgrandaviricetes	Petitvirales	Alpaviridae
	unique_spacer_1190	Malgrandaviricetes	Petitvirales	Alpaviridae
	unique_spacer_1190	Malgrandaviricetes	Petitvirales	Alpaviridae
	unique_spacer_1190	Malgrandaviricetes	Petitvirales	Alpaviridae
	unique_spacer_1190	Malgrandaviricetes	Petitvirales	Alpaviridae
	unique_spacer_1190	Malgrandaviricetes	Petitvirales	Alpaviridae
	unique_spacer_1190	Malgrandaviricetes	Petitvirales	Alpaviridae
	unique_spacer_1190	Malgrandaviricetes	Petitvirales	Alpaviridae
	unique_spacer_1190	Malgrandaviricetes	Petitvirales	Alpaviridae
	unique_spacer_1190	Malgrandaviricetes	Petitvirales	Alpaviridae
	unique_spacer_1190	Malgrandaviricetes	Petitvirales	Alpaviridae
	unique_spacer_1190	Malgrandaviricetes	Petitvirales	Alpaviridae
	unique_spacer_1190	Malgrandaviricetes	Petitvirales	Alpaviridae
	unique_spacer_1190	Malgrandaviricetes	Petitvirales	Alpaviridae
	unique_spacer_1190	Malgrandaviricetes	Petitvirales	Alpaviridae
	unique_spacer_1190	Malgrandaviricetes	Petitvirales	Alpaviridae
	unique_spacer_1190	Malgrandaviricetes	Petitvirales	Alpaviridae
	unique_spacer_1190	Malgrandaviricetes	Petitvirales	Alpaviridae
	unique_spacer_1190	Malgrandaviricetes	Petitvirales	Alpaviridae
	unique_spacer_1190	Malgrandaviricetes	Petitvirales	Alpaviridae
	unique_spacer_1190	Malgrandaviricetes	Petitvirales	Alpaviridae
	unique_spacer_1190	Malgrandaviricetes	Petitvirales	Alpaviridae
	unique_spacer_1190	Malgrandaviricetes	Petitvirales	Alpaviridae
	unique_spacer_1190	Malgrandaviricetes	Petitvirales	Alpaviridae
	unique_spacer_1190	Malgrandaviricetes	Petitvirales	Alpaviridae
	unique_spacer_1190	Malgrandaviricetes	Petitvirales	Alpaviridae
	unique_spacer_1190	Malgrandaviricetes	Petitvirales	Alpaviridae
	unique_spacer_1190	Malgrandaviricetes	Petitvirales	Alpaviridae
	unique_spacer_1190	Malgrandaviricetes	Petitvirales	Alpaviridae
	unique_spacer_1190	Malgrandaviricetes	Petitvirales	Alpaviridae
	unique_spacer_1190	Malgrandaviricetes	Petitvirales	Alpaviridae
	unique_spacer_1190	Malgrandaviricetes	Petitvirales	Alpaviridae
	unique_spacer_1190	Malgrandaviricetes	Petitvirales	Alpaviridae
	unique_spacer_1190	Malgrandaviricetes	Petitvirales	Alpaviridae
	unique_spacer_1190	Malgrandaviricetes	Petitvirales	Alpaviridae
	unique_spacer_1190	Malgrandaviricetes	Petitvirales	Alpaviridae
	unique_spacer_1190	Malgrandaviricetes	Petitvirales	Alpaviridae
	unique_spacer_1190	Malgrandaviricetes	Petitvirales	Alpaviridae
	unique_spacer_1190	Malgrandaviricetes	Petitvirales	Alpaviridae
	unique_spacer_1191	Caudoviricetes	VOC3	Markviridae
	unique_spacer_1191	Caudoviricetes	VOC3	Markviridae
	unique_spacer_1191	Caudoviricetes	VOC3	Markviridae
	unique_spacer_1193	Caudoviricetes	VOC2	Rosaviridae
	unique_spacer_1193	Caudoviricetes	VOC2	Rosaviridae
	unique_spacer_1193	Caudoviricetes	VOC2	Rosaviridae
	unique_spacer_1193	Caudoviricetes	VOC2	Rosaviridae
	unique_spacer_1193	Caudoviricetes	VOC2	Rosaviridae
	unique_spacer_1193	Caudoviricetes	VOC2	Rosaviridae
	unique_spacer_1193	Caudoviricetes	VOC2	Rosaviridae
	unique_spacer_1193	Caudoviricetes	VOC2	Rosaviridae
	unique_spacer_1193	Caudoviricetes	VOC2	Rosaviridae
	unique_spacer_1193	Caudoviricetes	VOC2	Rosaviridae
	unique_spacer_1193	Caudoviricetes	VOC4	Astaviridae
	unique_spacer_1194	Caudoviricetes	VOC1	Estherviridae
	unique_spacer_1194	Caudoviricetes	VOC1	Estherviridae
	unique_spacer_1194	Caudoviricetes	VOC1	Estherviridae
	unique_spacer_1194	Caudoviricetes	VOC1	Estherviridae
	unique_spacer_1197	Caudoviricetes	VOC3	Idaviridae
	unique_spacer_1197	Caudoviricetes	VOC3	Idaviridae
	unique_spacer_1197	Caudoviricetes	VOC3	Idaviridae
	unique_spacer_1197	Caudoviricetes	VOC3	Idaviridae
	unique_spacer_1197	Caudoviricetes	VOC3	Idaviridae
	unique_spacer_1197	Caudoviricetes	VOC3	Idaviridae
	unique_spacer_1201	Caudoviricetes	VOC3	Peterviridae
	unique_spacer_1201	Caudoviricetes	VOC3	Peterviridae
	unique_spacer_1202	Caudoviricetes	VOC1	Madsviridae
	unique_spacer_1202	Caudoviricetes	VOC1	Madsviridae
	unique_spacer_1202	Caudoviricetes	VOC1	Madsviridae
	unique_spacer_1202	Caudoviricetes	VOC1	Madsviridae
	unique_spacer_1202	Caudoviricetes	VOC1	Madsviridae
	unique_spacer_1202	Caudoviricetes	VOC1	Madsviridae
	unique_spacer_1202	Caudoviricetes	VOC1	Madsviridae
	unique_spacer_1202	Caudoviricetes	VOC1	Madsviridae
	unique_spacer_1202	Caudoviricetes	VOC1	Madsviridae
	unique_spacer_1202	Caudoviricetes	VOC1	Madsviridae
	unique_spacer_1202	Caudoviricetes	VOC1	Madsviridae
	unique_spacer_1202	Caudoviricetes	VOC1	Madsviridae
	unique_spacer_1202	Caudoviricetes	VOC1	Madsviridae
	unique_spacer_1202	Caudoviricetes	VOC1	Madsviridae
	unique_spacer_1202	Caudoviricetes	VOC1	Madsviridae
	unique_spacer_1202	Caudoviricetes	VOC1	Madsviridae
	unique_spacer_1202	Caudoviricetes	VOC1	Madsviridae
	unique_spacer_1203	Caudoviricetes	Crassvirales	Thorviridae
	unique_spacer_1203	Caudoviricetes	Crassvirales	Bertilviridae
	unique_spacer_1203	Caudoviricetes	Crassvirales	Rigmorviridae
	unique_spacer_1203	Caudoviricetes	VOC1	Irisviridae
	unique_spacer_1203	Caudoviricetes	VOC1	Irisviridae
	unique_spacer_1203	Caudoviricetes	VOC1	Irisviridae
	unique_spacer_1203	Caudoviricetes	VOC1	Irisviridae
	unique_spacer_1204	Caudoviricetes	VOC3	Peterviridae
	unique_spacer_1205	Caudoviricetes	VOC2	Liamviridae
	unique_spacer_1209	Caudoviricetes	VOC3	Idaviridae
	unique_spacer_1211	Caudoviricetes	VOC1	Elviraviridae
	unique_spacer_1211	Caudoviricetes	VOC1	Elviraviridae
	unique_spacer_1211	Caudoviricetes	VOC1	Elviraviridae
	unique_spacer_1211	Caudoviricetes	VOC1	Elviraviridae
	unique_spacer_1211	Caudoviricetes	VOC1	Elviraviridae
	unique_spacer_1212	Caudoviricetes	VOC1	Amandaviridae
	unique_spacer_1212	Caudoviricetes	VOC1	Johanviridae
	unique_spacer_1214	Caudoviricetes	VOC5	Hannahviridae
	unique_spacer_1214	Caudoviricetes	VOC5	Hannahviridae
	unique_spacer_1214	Caudoviricetes	VOC5	Hannahviridae
	unique_spacer_1214	Caudoviricetes	VOC5	Hannahviridae
	unique_spacer_1218	Malgrandaviricetes	Petitvirales	Alpaviridae
	unique_spacer_1218	Malgrandaviricetes	Petitvirales	Alpaviridae
	unique_spacer_1218	Malgrandaviricetes	Petitvirales	Alpaviridae
	unique_spacer_1218	Malgrandaviricetes	Petitvirales	Alpaviridae
	unique_spacer_1218	Malgrandaviricetes	Petitvirales	Alpaviridae
	unique_spacer_1218	Malgrandaviricetes	Petitvirales	Alpaviridae
	unique_spacer_1218	Malgrandaviricetes	Petitvirales	Alpaviridae
	unique_spacer_1218	Malgrandaviricetes	Petitvirales	Alpaviridae
	unique_spacer_1218	Malgrandaviricetes	Petitvirales	Alpaviridae
	unique_spacer_1218	Malgrandaviricetes	Petitvirales	Alpaviridae
	unique_spacer_1218	Malgrandaviricetes	Petitvirales	Alpaviridae
	unique_spacer_1218	Malgrandaviricetes	Petitvirales	Alpaviridae
	unique_spacer_1218	Malgrandaviricetes	Petitvirales	Alpaviridae
	unique_spacer_1218	Malgrandaviricetes	Petitvirales	Alpaviridae
	unique_spacer_1218	Malgrandaviricetes	Petitvirales	Alpaviridae
	unique_spacer_1218	Malgrandaviricetes	Petitvirales	Alpaviridae
	unique_spacer_1218	Malgrandaviricetes	Petitvirales	Alpaviridae
	unique_spacer_1218	Malgrandaviricetes	Petitvirales	Alpaviridae
	unique_spacer_1218	Malgrandaviricetes	Petitvirales	Alpaviridae
	unique_spacer_1218	Malgrandaviricetes	Petitvirales	Alpaviridae
	unique_spacer_1218	Malgrandaviricetes	Petitvirales	Alpaviridae
	unique_spacer_1218	Malgrandaviricetes	Petitvirales	Alpaviridae
	unique_spacer_1218	Malgrandaviricetes	Petitvirales	Alpaviridae
	unique_spacer_1218	Malgrandaviricetes	Petitvirales	Alpaviridae
	unique_spacer_1218	Malgrandaviricetes	Petitvirales	Alpaviridae
	unique_spacer_1218	Malgrandaviricetes	Petitvirales	Alpaviridae
	unique_spacer_1218	Malgrandaviricetes	Petitvirales	Alpaviridae
	unique_spacer_1218	Malgrandaviricetes	Petitvirales	Alpaviridae
	unique_spacer_1218	Malgrandaviricetes	Petitvirales	Alpaviridae
	unique_spacer_1218	Malgrandaviricetes	Petitvirales	Alpaviridae
	unique_spacer_1218	Malgrandaviricetes	Petitvirales	Alpaviridae
	unique_spacer_1218	Malgrandaviricetes	Petitvirales	Alpaviridae
	unique_spacer_1218	Malgrandaviricetes	Petitvirales	Alpaviridae
	unique_spacer_1218	Malgrandaviricetes	Petitvirales	Alpaviridae
	unique_spacer_1218	Malgrandaviricetes	Petitvirales	Alpaviridae
	unique_spacer_1218	Malgrandaviricetes	Petitvirales	Alpaviridae
	unique_spacer_1218	Malgrandaviricetes	Petitvirales	Alpaviridae
	unique_spacer_1218	Malgrandaviricetes	Petitvirales	Alpaviridae
	unique_spacer_1218	Malgrandaviricetes	Petitvirales	Alpaviridae
	unique_spacer_1218	Malgrandaviricetes	Petitvirales	Alpaviridae
	unique_spacer_1218	Malgrandaviricetes	Petitvirales	Alpaviridae
	unique_spacer_1218	Malgrandaviricetes	Petitvirales	Alpaviridae
	unique_spacer_1218	Malgrandaviricetes	Petitvirales	Alpaviridae
	unique_spacer_1218	Malgrandaviricetes	Petitvirales	Alpaviridae
	unique_spacer_1218	Malgrandaviricetes	Petitvirales	Alpaviridae
	unique_spacer_1218	Malgrandaviricetes	Petitvirales	Alpaviridae
	unique_spacer_1218	Malgrandaviricetes	Petitvirales	Alpaviridae
	unique_spacer_1219	Caudoviricetes	VOC3	Markviridae
	unique_spacer_1222	Caudoviricetes	VOC1	Estherviridae
	unique_spacer_1222	Caudoviricetes	VOC1	Estherviridae
	unique_spacer_1222	Caudoviricetes	VOC1	Estherviridae
	unique_spacer_1222	Caudoviricetes	VOC1	Estherviridae
	unique_spacer_1222	Caudoviricetes	VOC1	Estherviridae
	unique_spacer_1222	Caudoviricetes	VOC1	Estherviridae
	unique_spacer_1223	Caudoviricetes	VOC3	Markviridae
	unique_spacer_1223	Caudoviricetes	VOC3	Markviridae
	unique_spacer_1223	Caudoviricetes	VOC3	Markviridae
	unique_spacer_1223	Caudoviricetes	VOC3	Markviridae
	unique_spacer_1226	Malgrandaviricetes	Petitvirales	Alpaviridae
	unique_spacer_1226	Malgrandaviricetes	Petitvirales	Alpaviridae
	unique_spacer_1226	Malgrandaviricetes	Petitvirales	Alpaviridae
	unique_spacer_1226	Malgrandaviricetes	Petitvirales	Alpaviridae
	unique_spacer_1226	Malgrandaviricetes	Petitvirales	Alpaviridae
	unique_spacer_1226	Malgrandaviricetes	Petitvirales	Alpaviridae
	unique_spacer_1226	Malgrandaviricetes	Petitvirales	Alpaviridae
	unique_spacer_1226	Malgrandaviricetes	Petitvirales	Alpaviridae
	unique_spacer_1226	Malgrandaviricetes	Petitvirales	Alpaviridae
	unique_spacer_1226	Malgrandaviricetes	Petitvirales	Alpaviridae
	unique_spacer_1226	Malgrandaviricetes	Petitvirales	Alpaviridae
	unique_spacer_1226	Malgrandaviricetes	Petitvirales	Alpaviridae
	unique_spacer_1226	Malgrandaviricetes	Petitvirales	Alpaviridae
[truncated: 26,006 more rows]
